# Supplementary material for: Water Deficit Modulates the CO2 Fertilization Effect on Plant Gas Exchange and Leaf-Level Water Use Efficiency: A Meta-Analysis
Source: Front Plant Sci. 2021 Nov 29;12:775477. doi: 10.3389/fpls.2021.775477 (PMC8667667; doi:10.3389/fpls.2021.775477)
Supplement: Supplementary file 2 [file Data_Sheet_2.xlsx]

## Sheet: Sheet1
	author	year	Plant species	Photosynthetic pathway	Plant type	methods of fumigation	plot or field	water control method	water conditions	Light sourece	CO2	CO2 category	Pn	SE or SD	SE	sample size	Gs	SE or SD	SE	sample size	Tr	SE or SD	SE	sample size	WUE	SE or SD	SE	sample size
1	Robredo A., et al	2007	Barley	C3	crop	growth chambers	plot	Drought days	well water 9 days	Lamp	350	ambient	12.5	12.7941	0.2941	3	0.343434	0.385787	0.042353	3	NA	NA	NA	NA	NA	NA	NA	NA
1	Robredo A., et al	2007	Barley	C3	crop	growth chambers	plot	Drought days	withholding water 9 days	Lamp	350	ambient	6.76471	7.20588	0.44117	3	0.114188	0.128305	0.014117	3	NA	NA	NA	NA	NA	NA	NA	NA
1	Robredo A., et al	2007	Barley	C3	crop	growth chambers	plot	Drought days	well water 13 days	Lamp	350	ambient	11.3235	12.0588	0.7353	3	0.309041	0.34432	0.035279	3	NA	NA	NA	NA	NA	NA	NA	NA
1	Robredo A., et al	2007	Barley	C3	crop	growth chambers	plot	Drought days	withholding water 13 days	Lamp	350	ambient	3.38235	4.11765	0.7353	3	0.0444706	0.0515294	0.0070588	3	NA	NA	NA	NA	NA	NA	NA	NA
1	Robredo A., et al	2007	Barley	C3	crop	growth chambers	plot	Drought days	well water 16 days	Lamp	350	ambient	10.4412	11.4706	1.0294	3	0.23578	0.271074	0.035294	3	NA	NA	NA	NA	NA	NA	NA	NA
1	Robredo A., et al	2007	Barley	C3	crop	growth chambers	plot	Drought days	withholding water 16 days	Lamp	350	ambient	2.5	3.67647	1.17647	3	0.0312541	0.0347835	0.0035294	3	NA	NA	NA	NA	NA	NA	NA	NA
1	Robredo A., et al	2007	Barley	C3	crop	growth chambers	plot	Drought days	well water 9 days	Lamp	700	elevated	15.5882	16.3235	0.7353	3	0.213161	0.241397	0.028236	3	NA	NA	NA	NA	NA	NA	NA	NA
1	Robredo A., et al	2007	Barley	C3	crop	growth chambers	plot	Drought days	withholding water 9 days	Lamp	700	elevated	11.1765	11.6176	0.4411	3	0.0651064	0.0721502	0.0070438	3	NA	NA	NA	NA	NA	NA	NA	NA
1	Robredo A., et al	2007	Barley	C3	crop	growth chambers	plot	Drought days	well water 13 days	Lamp	700	elevated	14.5588	15.2941	0.7353	3	0.189357	0.214048	0.024691	3	NA	NA	NA	NA	NA	NA	NA	NA
1	Robredo A., et al	2007	Barley	C3	crop	growth chambers	plot	Drought days	withholding water 13 days	Lamp	700	elevated	8.97059	9.55882	0.58823	3	0.0271539	0.0342128	0.0070589	3	NA	NA	NA	NA	NA	NA	NA	NA
1	Robredo A., et al	2007	Barley	C3	crop	growth chambers	plot	Drought days	well water 16 days	Lamp	700	elevated	13.5294	14.4118	0.8824	3	0.17964	0.200816	0.021176	3	NA	NA	NA	NA	NA	NA	NA	NA
1	Robredo A., et al	2007	Barley	C3	crop	growth chambers	plot	Drought days	withholding water 16 days	Lamp	700	elevated	6.61765	7.79412	1.17647	3	0.0174518	0.0244956	0.0070438	3	NA	NA	NA	NA	NA	NA	NA	NA
2	Parvin S., et al	2019	Faba bean (Vicia faba L.)	C3	legume	FACE	PVC	Field water capacity (FWC)	80% ± 5% FC	natural	400	ambient	15.9674	17.9907	2.0233	4	0.351855	0.408104	0.056249	4	NA	NA	NA	NA	58.9041	73.9726	15.0685	4
2	Parvin S., et al	2019	Faba bean (Vicia faba L.)	C3	legume	FACE	PVC	Field water capacity (FWC)	30% ± 5% FC	natural	400	ambient	12.8351	13.6133	0.7782	4	0.182722	0.188972	0.00625	4	NA	NA	NA	NA	97.2603	101.37	4.1097	4
2	Parvin S., et al	2019	Faba bean (Vicia faba L.)	C3	legume	FACE	PVC	Field water capacity (FWC)	80% ± 5% FC	natural	550	elevated	26.23	26.6969	0.4669	4	0.229794	0.242283	0.012489	4	NA	NA	NA	NA	136.986	161.644	24.658	4
2	Parvin S., et al	2019	Faba bean (Vicia faba L.)	C3	legume	FACE	PVC	Field water capacity (FWC)	30% ± 5% FC	natural	550	elevated	19.0521	19.519	0.4669	4	0.138797	0.151285	0.012488	4	NA	NA	NA	NA	204.11	226.027	21.917	4
3	Vu, J.C. and Allen, L.H., Jr	2008	Sugarcane	C4	crop	greenhouses	galvanized metal containers	Drought days	water	natural	360	ambient	29.8391	30.9651	1.126	4-7	154.592	166.837	12.245	4-7	NA	NA	NA	NA	6.14458	6.38554	0.24096	4-7
3	Vu, J.C. and Allen, L.H., Jr	2008	Sugarcane	C4	crop	greenhouses	galvanized metal containers	Drought days	withholding water 8 day	natural	360	ambient	7.97587	8.82038	0.84451	4-7	47.9592	56.6327	8.6735	4-7	NA	NA	NA	NA	5.3012	5.63253	0.33133	4-7
3	Vu, J.C. and Allen, L.H., Jr	2008	Sugarcane	C4	crop	greenhouses	galvanized metal containers	Drought days	water	natural	720	elevated	32.5603	33.6863	1.126	4-7	100.51	108.673	8.163	4-7	NA	NA	NA	NA	8.34337	8.61446	0.27109	4-7
3	Vu, J.C. and Allen, L.H., Jr	2008	Sugarcane	C4	crop	greenhouses	galvanized metal containers	Drought days	withholding water 8 day	natural	720	elevated	10.3217	11.2601	0.9384	4-7	18.8776	26.5306	7.653	4-7	NA	NA	NA	NA	6.98795	7.31928	0.33133	4-7
4	Ismael Aranda., et al	2020	Quercus pyrenaica	C3	tree	growth chambers	pot	Drought days	well water	lamp	400	ambient	16.2215	17.8827	1.6612	4-5	0.361667	0.381667	0.02	4-5	3.08333	3.23611	0.15278	4-5	45.584	51.0541	5.4701	4-5
4	Ismael Aranda., et al	2020	Quercus pyrenaica	C3	tree	growth chambers	pot	Drought days	progressively reduced 53days	lamp	400	ambient	12.899	14.1694	1.2704	4-5	0.181667	0.191667	0.01	4-5	2.15278	2.31944	0.16666	4-5	72.0228	80.2279	8.2051	4-5
4	Ismael Aranda., et al	2020	Quercus pyrenaica	C3	tree	growth chambers	pot	Drought days	well water	lamp	800	elevated	26.5798	29.2182	2.6384	4-5	0.275	0.326667	0.051667	4-5	2.56944	2.91667	0.34723	4-5	106.211	127.179	20.968	4-5
4	Ismael Aranda., et al	2020	Quercus pyrenaica	C3	tree	growth chambers	pot	Drought days	progressively reduced 53days	lamp	800	elevated	17.9805	20.3257	2.3452	4-5	0.131667	0.146667	0.015	4-5	1.58333	1.83333	0.25	4-5	135.385	141.311	5.926	4-5
5	M.schutz and A Fangmeier	2001	Spring wheat	C3	crop	OTC	pot	Drought days	well water	NA	367±2.5	ambient	NA	NA	NA	NA	NA	NA	NA	NA	NA	NA	NA	NA	NA	NA	NA	NA
5	M.schutz and A Fangmeier	2001	Spring wheat	C3	crop	OTC	pot	Drought days	half of well water (55days)	NA	367±2.6	ambient	NA	NA	NA	NA	NA	NA	NA	NA	NA	NA	NA	NA	NA	NA	NA	NA
5	M.schutz and A Fangmeier	2001	Spring wheat	C3	crop	OTC	pot	Drought days	well water	NA	650±6.8	elevated	NA	NA	NA	NA	NA	NA	NA	NA	NA	NA	NA	NA	NA	NA	NA	NA
5	M.schutz and A Fangmeier	2001	Spring wheat	C3	crop	OTC	pot	Drought days	half of well water	NA	650±6.9	elevated	NA	NA	NA	NA	NA	NA	NA	NA	NA	NA	NA	NA	NA	NA	NA	NA
6	Dongxiao Li et al	2013	Soybean (Glycine max (L.) Merr.)	C3	legume	growth chambers	pot	Relative water content (RWC)	normal (60–70% RWC)	NA	380.1 ± 32.2	ambient	9.77056	10.1969	0.42634	5	0.208874	0.215017	0.006143	5	3.44681	3.51064	0.06383	5	2.84594	3.02521	0.17927	5
6	Dongxiao Li et al	2013	Soybean (Glycine max (L.) Merr.)	C3	legume	growth chambers	pot	Relative water content (RWC)	drought (30–40% RWC)	NA	380.1 ± 32.2	ambient	7.26002	8.41681	1.15679	5	0.167918	0.210922	0.043004	5	2.42553	2.74468	0.31915	5	3.38375	3.94398	0.56023	5
6	Dongxiao Li et al	2013	Soybean (Glycine max (L.) Merr.)	C3	legume	growth chambers	pot	Relative water content (RWC)	normal (60–70% RWC)	NA	740.6 ± 45.4	elevated	12.0158	12.5027	0.4869	5	0.167918	0.182253	0.014335	5	2.61702	2.71277	0.09575	5	4.57143	4.66106	0.08963	5
6	Dongxiao Li et al	2013	Soybean (Glycine max (L.) Merr.)	C3	legume	growth chambers	pot	Relative water content (RWC)	drought (30–40% RWC)	NA	740.6 ± 45.4	elevated	10.4183	11.0269	0.6086	5	0.118771	0.133106	0.014335	5	2.04255	2.17021	0.12766	5	5.4902	5.64706	0.15686	5
7	Rodrigo T. Avila et al	2020	Coﬀee	C3	tree	OTC	pot	FWC	FWC(22 days)	natural	386 ± 20	ambient	NA	NA	NA	NA	0.0446097	0.0490706	0.0044609	6	NA	NA	NA	NA	NA	NA	NA	NA
7	Rodrigo T. Avila et al	2020	Coﬀee	C3	tree	OTC	pot	FWC	FWC(22 days)	natural	386 ± 20	ambient	NA	NA	NA	NA	0.177323	0.204089	0.026766	6	NA	NA	NA	NA	NA	NA	NA	NA
7	Rodrigo T. Avila et al	2020	Coﬀee	C3	tree	OTC	pot	FWC	FWC(30 days)	natural	386 ± 20	ambient	NA	NA	NA	NA	0.247584	0.264312	0.016728	6	NA	NA	NA	NA	NA	NA	NA	NA
7	Rodrigo T. Avila et al	2020	Coﬀee	C3	tree	OTC	pot	FWC	FWC(5 days)	natural	386 ± 20	ambient	NA	NA	NA	NA	0.136059	0.163941	0.027882	6	NA	NA	NA	NA	NA	NA	NA	NA
7	Rodrigo T. Avila et al	2020	Coﬀee	C3	tree	OTC	pot	FWC	50%FWC(22 days)	natural	386 ± 20	ambient	NA	NA	NA	NA	0.0434944	0.0513011	0.0078067	6	NA	NA	NA	NA	NA	NA	NA	NA
7	Rodrigo T. Avila et al	2020	Coﬀee	C3	tree	OTC	pot	FWC	37.5%FWC(22 days)	natural	386 ± 20	ambient	NA	NA	NA	NA	0.0903346	0.101487	0.0111524	6	NA	NA	NA	NA	NA	NA	NA	NA
7	Rodrigo T. Avila et al	2020	Coﬀee	C3	tree	OTC	pot	FWC	25%FWC(30 days)	natural	386 ± 20	ambient	NA	NA	NA	NA	0.0557621	0.0669145	0.0111524	6	NA	NA	NA	NA	NA	NA	NA	NA
7	Rodrigo T. Avila et al	2020	Coﬀee	C3	tree	OTC	pot	FWC	20%FWC(5 days)	natural	386 ± 20	ambient	NA	NA	NA	NA	0.0267658	0.0312268	0.004461	6	NA	NA	NA	NA	NA	NA	NA	NA
7	Rodrigo T. Avila et al	2020	Coﬀee	C3	tree	OTC	pot	FWC	FWC(22 days)	natural	723 ± 83	elevated	NA	NA	NA	NA	0.0758364	0.0825279	0.0066915	6	NA	NA	NA	NA	NA	NA	NA	NA
7	Rodrigo T. Avila et al	2020	Coﬀee	C3	tree	OTC	pot	FWC	FWC(22 days)	natural	723 ± 83	elevated	NA	NA	NA	NA	0.220818	0.230855	0.010037	6	NA	NA	NA	NA	NA	NA	NA	NA
7	Rodrigo T. Avila et al	2020	Coﬀee	C3	tree	OTC	pot	FWC	FWC(30 days)	natural	723 ± 83	elevated	NA	NA	NA	NA	0.226394	0.238662	0.012268	6	NA	NA	NA	NA	NA	NA	NA	NA
7	Rodrigo T. Avila et al	2020	Coﬀee	C3	tree	OTC	pot	FWC	FWC(5 days)	natural	723 ± 83	elevated	NA	NA	NA	NA	0.11487	0.121561	0.006691	6	NA	NA	NA	NA	NA	NA	NA	NA
7	Rodrigo T. Avila et al	2020	Coﬀee	C3	tree	OTC	pot	FWC	50%FWC(22 days)	natural	723 ± 83	elevated	NA	NA	NA	NA	0.0624535	0.0747212	0.0122677	6	NA	NA	NA	NA	NA	NA	NA	NA
7	Rodrigo T. Avila et al	2020	Coﬀee	C3	tree	OTC	pot	FWC	37.5%FWC(22 days)	natural	723 ± 83	elevated	NA	NA	NA	NA	0.186245	0.202974	0.016729	6	NA	NA	NA	NA	NA	NA	NA	NA
7	Rodrigo T. Avila et al	2020	Coﬀee	C3	tree	OTC	pot	FWC	25%FWC(30 days)	natural	723 ± 83	elevated	NA	NA	NA	NA	0.0892193	0.115985	0.0267657	6	NA	NA	NA	NA	NA	NA	NA	NA
7	Rodrigo T. Avila et al	2020	Coﬀee	C3	tree	OTC	pot	FWC	20%FWC(5 days)	natural	723 ± 83	elevated	NA	NA	NA	NA	0.0245353	0.0312268	0.0066915	6	NA	NA	NA	NA	NA	NA	NA	NA
8	Bingyan Li et al	2020	Soybean	C3	legume	growth chambers	pot	FWC	75-85%RWC	natural	400	ambient	13.6907	13.8557	0.165	3	0.590732	0.61122	0.020488	3	10.6602	10.7767	0.1165	3	1.25487	1.27002	0.01515	3
8	Bingyan Li et al	2020	Soybean	C3	legume	growth chambers	pot	FWC	35-45%RWC	natural	400	ambient	3.79381	3.87629	0.08248	3	0.0478049	0.0512195	0.0034146	3	1.39806	1.45631	0.05825	3	2.64123	2.67153	0.0303	3
8	Bingyan Li et al	2020	Soybean	C3	legume	growth chambers	pot	FWC	75-85%RWC	natural	600	elevated	13.9381	14.0206	0.0825	3	0.317561	0.327805	0.010244	3	5.8835	6.05825	0.17475	3	2.38905	2.46481	0.07576	3
8	Bingyan Li et al	2020	Soybean	C3	legume	growth chambers	pot	FWC	35-45%RWC	natural	600	elevated	2.5567	2.63918	0.08248	3	0.0341463	0.037561	0.0034147	3	0.990291	1.04854	0.058249	3	2.6694	2.68455	0.01515	3
9	Jie Liu et al	2020	Tomato	C3	grass	glasshouse	pot	FWC	35% (v/v) SWC	natural	400	ambient	NA	NA	NA	NA	NA	NA	NA	NA	3.66426	3.82671	0.16245	4	NA	NA	NA	NA
9	Jie Liu et al	2020	Tomato	C3	grass	glasshouse	pot	FWC	30% SWC	natural	400	ambient	NA	NA	NA	NA	NA	NA	NA	NA	2.97834	3.41155	0.43321	4	NA	NA	NA	NA
9	Jie Liu et al	2020	Tomato	C3	grass	glasshouse	pot	FWC	25% SWC	natural	400	ambient	NA	NA	NA	NA	NA	NA	NA	NA	3.44765	3.77256	0.32491	4	NA	NA	NA	NA
9	Jie Liu et al	2020	Tomato	C3	grass	glasshouse	pot	FWC	35% (v/v) SWC	natural	400	ambient	NA	NA	NA	NA	NA	NA	NA	NA	3.84477	4.20578	0.36101	4	NA	NA	NA	NA
9	Jie Liu et al	2020	Tomato	C3	grass	glasshouse	pot	FWC	30% SWC	natural	400	ambient	NA	NA	NA	NA	NA	NA	NA	NA	3.93502	4.54874	0.61372	4	NA	NA	NA	NA
9	Jie Liu et al	2020	Tomato	C3	grass	glasshouse	pot	FWC	25% SWC	natural	400	ambient	NA	NA	NA	NA	NA	NA	NA	NA	3.12274	3.61011	0.48737	4	NA	NA	NA	NA
9	Jie Liu et al	2020	Tomato	C3	grass	glasshouse	pot	FWC	35% (v/v) SWC	natural	800	elevated	NA	NA	NA	NA	NA	NA	NA	NA	2.54513	2.74368	0.19855	4	NA	NA	NA	NA
9	Jie Liu et al	2020	Tomato	C3	grass	glasshouse	pot	FWC	30% SWC	natural	800	elevated	NA	NA	NA	NA	NA	NA	NA	NA	2.58123	2.81588	0.23465	4	NA	NA	NA	NA
9	Jie Liu et al	2020	Tomato	C3	grass	glasshouse	pot	FWC	25% SWC	natural	800	elevated	NA	NA	NA	NA	NA	NA	NA	NA	2.70758	2.85199	0.14441	4	NA	NA	NA	NA
9	Jie Liu et al	2020	Tomato	C3	grass	glasshouse	pot	FWC	35% (v/v) SWC	natural	800	elevated	NA	NA	NA	NA	NA	NA	NA	NA	3.37545	3.73646	0.36101	4	NA	NA	NA	NA
9	Jie Liu et al	2020	Tomato	C3	grass	glasshouse	pot	FWC	30% SWC	natural	800	elevated	NA	NA	NA	NA	NA	NA	NA	NA	3.64621	3.86282	0.21661	4	NA	NA	NA	NA
9	Jie Liu et al	2020	Tomato	C3	grass	glasshouse	pot	FWC	25% SWC	natural	800	elevated	NA	NA	NA	NA	NA	NA	NA	NA	3.33935	3.59206	0.25271	4	NA	NA	NA	NA
10	Noemi Harnos, et al	2002	Wheat	C3	crop	growth chambers	pot	FWC	65%natural soil water capacity	lamp	375	ambient	16.1137	20.8531	4.7394	5	NA	NA	NA	NA	NA	NA	NA	NA	4.35949	5.56467	1.20518	5
10	Noemi Harnos, et al	2002	Wheat	C3	crop	growth chambers	pot	FWC	45%natural soil water capacity	lamp	375	ambient	13.981	16.2322	2.2512	5	NA	NA	NA	NA	NA	NA	NA	NA	5.13565	6.17676	1.04111	5
10	Noemi Harnos, et al	2002	Wheat	C3	crop	growth chambers	pot	FWC	25%natural soil water capacity	lamp	375	ambient	15.1659	22.1564	6.9905	5	NA	NA	NA	NA	NA	NA	NA	NA	6.02172	9.36391	3.34219	5
10	Noemi Harnos, et al	2002	Wheat	C3	crop	growth chambers	pot	FWC	65%natural soil water capacity	lamp	700	elevated	10.545	12.7962	2.2512	5	NA	NA	NA	NA	NA	NA	NA	NA	6.3894	7.53995	1.15055	5
10	Noemi Harnos, et al	2002	Wheat	C3	crop	growth chambers	pot	FWC	45%natural soil water capacity	lamp	700	elevated	10.9005	14.6919	3.7914	5	NA	NA	NA	NA	NA	NA	NA	NA	7.22067	9.46728	2.24661	5
10	Noemi Harnos, et al	2002	Wheat	C3	crop	growth chambers	pot	FWC	25%natural soil water capacity	lamp	700	elevated	11.6114	16.1137	4.5023	5	NA	NA	NA	NA	NA	NA	NA	NA	7.33929	10.353	3.01371	5
10	Noemi Harnos, et al	2002	Hungarian variety Martonvasari 15	C3	crop	growth chambers	pot	FWC	65%natural soil water capacity	lamp	375	ambient	17.7725	21.09	3.3175	5	NA	NA	NA	NA	NA	NA	NA	NA	4.66071	5.81156	1.15085	5
10	Noemi Harnos, et al	2002	Hungarian variety Martonvasari 16	C3	crop	growth chambers	pot	FWC	45%natural soil water capacity	lamp	375	ambient	16.4692	19.7867	3.3175	5	NA	NA	NA	NA	NA	NA	NA	NA	5.10841	6.20416	1.09575	5
10	Noemi Harnos, et al	2002	Hungarian variety Martonvasari 17	C3	crop	growth chambers	pot	FWC	25%natural soil water capacity	lamp	375	ambient	9.00474	11.3744	2.36966	5	NA	NA	NA	NA	NA	NA	NA	NA	7.36389	9.33667	1.97278	5
10	Noemi Harnos, et al	2002	Hungarian variety Martonvasari 18	C3	crop	growth chambers	pot	FWC	65%natural soil water capacity	lamp	700	elevated	13.3886	17.0616	3.673	5	NA	NA	NA	NA	NA	NA	NA	NA	8.33463	10.8003	2.46567	5
10	Noemi Harnos, et al	2002	Hungarian variety Martonvasari 19	C3	crop	growth chambers	pot	FWC	45%natural soil water capacity	lamp	700	elevated	13.3886	15.6398	2.2512	5	NA	NA	NA	NA	NA	NA	NA	NA	8.89177	10.7	1.80823	5
10	Noemi Harnos, et al	2002	Hungarian variety Martonvasari 20	C3	crop	growth chambers	pot	FWC	25%natural soil water capacity	lamp	700	elevated	10.4265	13.981	3.5545	5	NA	NA	NA	NA	NA	NA	NA	NA	7.20215	10.0515	2.84935	5
11	Chen, Y., et al	2015	Tall feascue	C3	grass	growth Chambers	pot	Drought days	well water(SWC)»25% 5day	lamp	400 ± 10	ambient	7.34853	NA	NA	NA	0.602121	NA	NA	NA	7.46835	NA	NA	NA	0.990476	NA	NA	NA
11	Chen, Y., et al	2015	Tall feascue	C3	grass	growth Chambers	pot	Drought days	well water(SWC)»25% 10day	lamp	400 ± 10	ambient	6.68404	NA	NA	NA	0.433229	NA	NA	NA	5.37975	NA	NA	NA	1.25714	NA	NA	NA
11	Chen, Y., et al	2015	Tall feascue	C3	grass	growth Chambers	pot	Drought days	well water(SWC)»25% 15day	lamp	400 ± 10	ambient	8.32573	NA	NA	NA	0.462122	NA	NA	NA	6.48734	NA	NA	NA	1.29524	NA	NA	NA
11	Chen, Y., et al	2015	Tall feascue	C3	grass	growth Chambers	pot	Drought days	withholding irrigation for 5day	lamp	400 ± 10	ambient	8.01303	NA	NA	NA	0.384345	NA	NA	NA	4.17722	NA	NA	NA	1.94286	NA	NA	NA
11	Chen, Y., et al	2015	Tall feascue	C3	grass	growth Chambers	pot	Drought days	withholding irrigation for 10day	lamp	400 ± 10	ambient	7.66124	NA	NA	NA	0.614952	NA	NA	NA	7.81646	NA	NA	NA	0.971429	NA	NA	NA
11	Chen, Y., et al	2015	Tall feascue	C3	grass	growth Chambers	pot	Drought days	withholding irrigation for15day(4.98%)	lamp	400 ± 10	ambient	3.79153	NA	NA	NA	0.0527241	NA	NA	NA	1.77215	NA	NA	NA	2.19048	NA	NA	NA
11	Chen, Y., et al	2015	Tall feascue	C3	grass	growth Chambers	pot	Drought days	well water(SWC)»25% 5day	lamp	800 ± 10	elevated	8.16938	NA	NA	NA	0.466065	NA	NA	NA	6.93038	NA	NA	NA	1.2	NA	NA	NA
11	Chen, Y., et al	2015	Tall feascue	C3	grass	growth Chambers	pot	Drought days	well water(SWC)»25% 10day	lamp	800 ± 10	elevated	5.62866	NA	NA	NA	0.190506	NA	NA	NA	1.26582	NA	NA	NA	4.60952	NA	NA	NA
11	Chen, Y., et al	2015	Tall feascue	C3	grass	growth Chambers	pot	Drought days	well water(SWC)»25% 15day	lamp	800 ± 10	elevated	7.50489	NA	NA	NA	0.587779	NA	NA	NA	7.40506	NA	NA	NA	1.00952	NA	NA	NA
11	Chen, Y., et al	2015	Tall feascue	C3	grass	growth Chambers	pot	Drought days	withholding irrigation for 5day	lamp	800 ± 10	elevated	1.09446	NA	NA	NA	0.0388937	NA	NA	NA	1.13924	NA	NA	NA	2.74286	NA	NA	NA
11	Chen, Y., et al	2015	Tall feascue	C3	grass	growth Chambers	pot	Drought days	withholding irrigation for 10day	lamp	800 ± 10	elevated	8.16938	NA	NA	NA	0.441118	NA	NA	NA	6.93038	NA	NA	NA	1.18095	NA	NA	NA
11	Chen, Y., et al	2015	Tall feascue	C3	grass	growth Chambers	pot	Drought days	withholding irrigation for15day(4.98%)	lamp	800 ± 10	elevated	2.89251	NA	NA	NA	0.0477825	NA	NA	NA	1.26582	NA	NA	NA	4.97143	NA	NA	NA
12	Souza, J.P., et al	2019	Cerrado -Lafoensia pacari A	C3	tree	OTC	pot	Drought days	watered daily	lamp	430	ambient	2.69741	2.9049	0.20749	5	0.0613666	0.0722479	0.0108813	5	0.816199	0.937695	0.121496	5	86.5015	109.684	23.1825	5
12	Souza, J.P., et al	2019	Cerrado -Lafoensia pacari A	C3	tree	OTC	pot	Drought days	cyclical suspension of watering	lamp	430	ambient	3.00865	3.21614	0.20749	5	0.12119	0.155637	0.034447	5	0.897196	0.998442	0.101246	5	46.3777	63.3189	16.9412	5
12	Souza, J.P., et al	2019	Cerrado -Lafoensia pacari A	C3	tree	OTC	pot	Drought days	watered daily	lamp	700	elevated	8.35159	8.76657	0.41498	5	0.228139	0.320586	0.092447	5	2.03115	2.51713	0.48598	5	6.25387	8.48297	2.2291	5
12	Souza, J.P., et al	2019	Cerrado -Lafoensia pacari A	C3	tree	OTC	pot	Drought days	cyclical suspension of watering	lamp	700	elevated	9.23343	9.44092	0.20749	5	0.409413	0.471045	0.061632	5	2.69938	2.84112	0.14174	5	4.02477	7.59133	3.56656	5
13	Zheng, Y., et al	2020	Winter wheat (Triticum aestivum)	C3	crop	growth chambers	pot	FWC	full irrigation ﬁeld capacity	lamp	400	ambient	18.0626	21.6002	3.5376	5	1.10459	1.22018	0.11559	5	6.95288	7.37173	0.41885	5	6.97326	7.48663	0.51337	5
13	Zheng, Y., et al	2020	Winter wheat (Triticum aestivum)	C3	crop	growth chambers	pot	FWC	mild stres 55–60% of FWC	lamp	400	ambient	2.75588	3.46342	0.70754	5	0.0449541	0.0577982	0.0128441	5	1.21466	1.42408	0.20942	5	5.90374	6.41711	0.51337	5
13	Zheng, Y., et al	2020	Winter wheat (Triticum aestivum)	C3	crop	growth chambers	pot	FWC	moderate stress35–40% FWC	lamp	400	ambient	4.54798	5.02008	0.4721	5	0.0834862	0.0899083	0.0064221	5	2.17801	2.42932	0.25131	5	5.68984	6.24599	0.55615	5
13	Zheng, Y., et al	2020	Winter wheat (Triticum aestivum)	C3	crop	growth chambers	pot	FWC	severe stress 25–30% FWC	lamp	400	ambient	3.39242	5.16085	1.76843	5	0.0642202	0.0834862	0.019266	5	1.96859	2.17801	0.20942	5	4.53476	4.96257	0.42781	5
13	Zheng, Y., et al	2020	Winter wheat (Triticum aestivum)	C3	crop	growth chambers	pot	FWC	full irrigation ﬁeld capacity	lamp	800	elevated	17.1261	19.0129	1.8868	5	0.526606	0.545872	0.019266	5	7.41361	7.62304	0.20943	5	6.16043	6.50267	0.34224	5
13	Zheng, Y., et al	2020	Winter wheat (Triticum aestivum)	C3	crop	growth chambers	pot	FWC	mild stres 55–60% of FWC	lamp	800	elevated	2.99866	4.64999	1.65133	5	0.0449541	0.0577982	0.0128441	5	1.63351	1.84293	0.20942	5	4.79144	5.43316	0.64172	5
13	Zheng, Y., et al	2020	Winter wheat (Triticum aestivum)	C3	crop	growth chambers	pot	FWC	moderate stress35–40% FWC	lamp	800	elevated	1.13516	1.96102	0.82586	5	0.0256881	0.0321101	0.006422	5	0.963351	1.08901	0.125659	5	2.39572	2.73797	0.34225	5
13	Zheng, Y., et al	2020	Winter wheat (Triticum aestivum)	C3	crop	growth chambers	pot	FWC	severe stress 25–30% FWC	lamp	800	elevated	0.0975208	0.215443	0.117922	5	0.012844	0.0192661	0.0064221	5	0.460733	0.544503	0.08377	5	1.06952	1.24064	0.17112	5
14	Sgherri, C.L.M et al	1998	Alfalfa	C3	grass	OTC	pot	FWC	full irrigation ﬁeld capacity	lamp	340	ambient	NA	NA	NA	NA	NA	NA	NA	NA	NA	NA	NA	NA	NA	NA	NA	NA
14	Sgherri, C.L.M et al	1998	Alfalfa	C3	grass	OTC	pot	FWC	withholding irrigation for 5 days	lamp	340	ambient	NA	NA	NA	NA	NA	NA	NA	NA	NA	NA	NA	NA	NA	NA	NA	NA
14	Sgherri, C.L.M et al	1998	Alfalfa	C3	grass	OTC	pot	FWC	full irrigation ﬁeld capacity	lamp	600	elevated	NA	NA	NA	NA	NA	NA	NA	NA	NA	NA	NA	NA	NA	NA	NA	NA
14	Sgherri, C.L.M et al	1998	Alfalfa	C3	grass	OTC	pot	FWC	withholding irrigation for 5 days	lamp	600	elevated	NA	NA	NA	NA	NA	NA	NA	NA	NA	NA	NA	NA	NA	NA	NA	NA
15	Zhao, N., et al	2017	P. orientalis	C3	tree	growth chambers	pot	FWC	35–45 %FWC	lamp	400	ambient	2.24204	2.95541	0.71337	32	0.00641026	0.0153846	0.00897434	32	0.319189	0.408361	0.089172	32	7.23364	7.65421	0.42057	32
15	Zhao, N., et al	2017	P. orientalis	C3	tree	growth chambers	pot	FWC	50–60 %FWC	lamp	400	ambient	2.95541	3.46497	0.50956	32	0.0166667	0.0217949	0.0051282	32	0.708055	0.743681	0.035626	32	5.46729	5.88785	0.42056	32
15	Zhao, N., et al	2017	P. orientalis	C3	tree	growth chambers	pot	FWC	60–70 % FWC	lamp	400	ambient	3.56688	6.11465	2.54777	32	0.0538462	0.0564103	0.0025641	32	1.27514	1.31085	0.03571	32	4.03738	4.54206	0.50468	32
15	Zhao, N., et al	2017	P. orientalis	C3	tree	growth chambers	pot	FWC	70–80 %FWC	lamp	400	ambient	4.99363	5.6051	0.61147	32	0.0641026	0.0730769	0.0089743	32	1.43207	1.52133	0.08926	32	3.61682	4.1215	0.50468	32
15	Zhao, N., et al	2017	P. orientalis	C3	tree	growth chambers	pot	FWC	100%FWC	lamp	400	ambient	3.97452	4.48408	0.50956	32	0.0589744	0.0615385	0.0025641	32	1.01835	1.3572	0.33885	32	4.03738	4.62617	0.58879	32
15	Zhao, N., et al	2017	P. orientalis	C3	tree	growth chambers	pot	FWC	35–45 %FWC	lamp	500	elevated	2.64968	3.26115	0.61147	32	0.00897436	0.0179487	0.00897434	32	0.800718	0.872055	0.071337	32	5.97196	6.47664	0.50468	32
15	Zhao, N., et al	2017	P. orientalis	C3	tree	growth chambers	pot	FWC	50–60 %FWC	lamp	500	elevated	3.05732	3.87261	0.81529	32	0.0423077	0.05	0.0076923	32	1.0647	1.15392	0.08922	32	2.85981	3.36449	0.50468	32
15	Zhao, N., et al	2017	P. orientalis	C3	tree	growth chambers	pot	FWC	60–70 % FWC	lamp	500	elevated	3.46497	6.11465	2.64968	32	0.05	0.0602564	0.0102564	32	1.13251	1.22159	0.08908	32	5.80374	6.2243	0.42056	32
15	Zhao, N., et al	2017	P. orientalis	C3	tree	growth chambers	pot	FWC	70–80 %FWC	lamp	500	elevated	4.99363	5.6051	0.61147	32	0.0602564	0.0666667	0.0064103	32	1.27161	1.39649	0.12488	32	3.4486	3.86916	0.42056	32
15	Zhao, N., et al	2017	P. orientalis	C3	tree	growth chambers	pot	FWC	100%FWC	lamp	500	elevated	3.97452	4.48408	0.50956	32	0.0602564	0.075641	0.0153846	32	1.25024	1.46417	0.21393	32	3.11215	3.53271	0.42056	32
15	Zhao, N., et al	2017	P. orientalis	C3	tree	growth chambers	pot	FWC	35–45 %FWC	lamp	600	elevated	4.28025	4.78981	0.50956	32	0.0217949	0.0269231	0.0051282	32	0.533244	0.586705	0.053461	32	12.028	12.4486	0.4206	32
15	Zhao, N., et al	2017	P. orientalis	C3	tree	growth chambers	pot	FWC	50–60 %FWC	lamp	600	elevated	5.09554	5.40127	0.30573	32	0.025641	0.0320513	0.0064103	32	0.708013	0.814934	0.106921	32	6.64486	7.06542	0.42056	32
15	Zhao, N., et al	2017	P. orientalis	C3	tree	growth chambers	pot	FWC	60–70 % FWC	lamp	600	elevated	5.09554	6.11465	1.01911	32	0.0512821	0.0576923	0.0064102	32	0.865032	0.936284	0.071252	32	4.79439	5.21495	0.42056	32
15	Zhao, N., et al	2017	P. orientalis	C3	tree	growth chambers	pot	FWC	70–80 %FWC	lamp	600	elevated	6.21656	7.5414	1.32484	32	0.0576923	0.0628205	0.0051282	32	0.914917	0.950586	0.035669	32	5.88785	6.39252	0.50467	32
15	Zhao, N., et al	2017	P. orientalis	C3	tree	growth chambers	pot	FWC	100%FWC	lamp	600	elevated	3.7707	4.07643	0.30573	32	0.0525641	0.0602564	0.0076923	32	0.715121	0.911342	0.196221	32	3.28037	4.03738	0.75701	32
15	Zhao, N., et al	2017	P. orientalis	C3	tree	growth chambers	pot	FWC	35–45 %FWC	lamp	800	elevated	4.48408	4.89172	0.40764	32	0.0128205	0.024359	0.0115385	32	0.3549	0.461864	0.106964	32	11.271	12.028	0.757	32
15	Zhao, N., et al	2017	P. orientalis	C3	tree	growth chambers	pot	FWC	50–60 %FWC	lamp	800	elevated	6.31847	6.82803	0.50956	32	0.0205128	0.0320513	0.0115385	32	0.600964	0.725805	0.124841	32	6.72897	7.23364	0.50467	32
15	Zhao, N., et al	2017	P. orientalis	C3	tree	growth chambers	pot	FWC	60–70 % FWC	lamp	800	elevated	7.33758	7.94904	0.61146	32	0.0410256	0.0730769	0.0320513	32	0.722272	0.847155	0.124883	32	6.47664	6.98131	0.50467	32
15	Zhao, N., et al	2017	P. orientalis	C3	tree	growth chambers	pot	FWC	70–80 %FWC	lamp	800	elevated	7.74522	8.25478	0.50956	32	0.05	0.0730769	0.0230769	32	0.807911	1.03976	0.231849	32	5.97196	6.30841	0.33645	32
15	Zhao, N., et al	2017	P. orientalis	C3	tree	growth chambers	pot	FWC	100%FWC	lamp	800	elevated	6.92994	7.33758	0.40764	32	0.0410256	0.0461538	0.0051282	32	0.590323	0.697329	0.107006	32	5.71963	6.2243	0.50467	32
15	Zhao, N., et al	2017	Q. variabilis	C3	tree	growth chambers	pot	FWC	35–45 %FWC	lamp	400	ambient	7.44269	7.95881	0.51612	32	0.115799	0.123439	0.00764	32	0.749045	0.766879	0.017834	32	7	7.26415	0.26415	32
15	Zhao, N., et al	2017	Q. variabilis	C3	tree	growth chambers	pot	FWC	50–60 %FWC	lamp	400	ambient	7.05039	7.56651	0.51612	32	0.16013	0.165223	0.005093	32	1.92611	1.94395	0.01784	32	4.49057	4.75472	0.26415	32
15	Zhao, N., et al	2017	Q. variabilis	C3	tree	growth chambers	pot	FWC	60–70 % FWC	lamp	400	ambient	7.69033	8.00049	0.31016	32	0.163694	0.167513	0.003819	32	2.26497	2.30064	0.03567	32	4.5566	4.95283	0.39623	32
15	Zhao, N., et al	2017	Q. variabilis	C3	tree	growth chambers	pot	FWC	70–80 %FWC	lamp	400	ambient	11.3238	11.7367	0.4129	32	0.171083	0.177449	0.006366	32	2.58599	2.7465	0.16051	32	4.75472	5.08491	0.33019	32
15	Zhao, N., et al	2017	Q. variabilis	C3	tree	growth chambers	pot	FWC	100%FWC	lamp	400	ambient	6.38985	6.90597	0.51612	32	0.11987	0.127513	0.007643	32	1.72994	1.87261	0.14267	32	3.96226	4.29245	0.33019	32
15	Zhao, N., et al	2017	Q. variabilis	C3	tree	growth chambers	pot	FWC	35–45 %FWC	lamp	500	elevated	2.48792	3.0038	0.51588	32	0.0240764	0.0317167	0.0076403	32	0.606369	0.73121	0.124841	32	6.66981	7.06604	0.39623	32
15	Zhao, N., et al	2017	Q. variabilis	C3	tree	growth chambers	pot	FWC	50–60 %FWC	lamp	500	elevated	3.12787	3.64423	0.51636	32	0.120637	0.124459	0.003822	32	1.6586	1.76561	0.10701	32	3.10377	3.5	0.39623	32
15	Zhao, N., et al	2017	Q. variabilis	C3	tree	growth chambers	pot	FWC	60–70 % FWC	lamp	500	elevated	3.14846	3.66458	0.51612	32	0.1535	0.16115	0.00765	32	2.12229	2.2293	0.10701	32	2.17925	2.50943	0.33018	32
15	Zhao, N., et al	2017	Q. variabilis	C3	tree	growth chambers	pot	FWC	70–80 %FWC	lamp	500	elevated	4.2013	4.71742	0.51612	32	0.153248	0.15707	0.003822	32	2.19363	2.42548	0.23185	32	3.89623	4.09434	0.19811	32
15	Zhao, N., et al	2017	Q. variabilis	C3	tree	growth chambers	pot	FWC	100%FWC	lamp	500	elevated	6.28662	7.42185	1.13523	32	0.104583	0.109678	0.005095	32	1.0879	1.26624	0.17834	32	2.64151	3.03774	0.39623	32
15	Zhao, N., et al	2017	Q. variabilis	C3	tree	growth chambers	pot	FWC	35–45 %FWC	lamp	600	elevated	5.89432	6.10077	0.20645	32	0.0406369	0.0431847	0.0025478	32	0.927389	1.03439	0.107001	32	7.5283	8.45283	0.92453	32
15	Zhao, N., et al	2017	Q. variabilis	C3	tree	growth chambers	pot	FWC	50–60 %FWC	lamp	600	elevated	5.8117	5.91492	0.10322	32	0.0633151	0.0658599	0.0025448	32	1.51592	1.6586	0.14268	32	5.21698	5.61321	0.39623	32
15	Zhao, N., et al	2017	Q. variabilis	C3	tree	growth chambers	pot	FWC	60–70 % FWC	lamp	600	elevated	7.89727	8.10322	0.20595	32	0.14586	0.149678	0.003818	32	2.01529	2.12229	0.107	32	2.9717	3.10377	0.13207	32
15	Zhao, N., et al	2017	Q. variabilis	C3	tree	growth chambers	pot	FWC	70–80 %FWC	lamp	600	elevated	8.22704	8.33027	0.10323	32	0.140507	0.143057	0.00255	32	2.06879	2.42548	0.35669	32	3.16981	3.43396	0.26415	32
15	Zhao, N., et al	2017	Q. variabilis	C3	tree	growth chambers	pot	FWC	100%FWC	lamp	600	elevated	7.31887	8.35086	1.03199	32	0.0676403	0.0714589	0.0038186	32	0.945223	1.05223	0.107007	32	5.74528	5.87736	0.13208	32
15	Zhao, N., et al	2017	Q. variabilis	C3	tree	growth chambers	pot	FWC	35–45 %FWC	lamp	800	elevated	10.2297	10.6424	0.4127	32	0.029172	0.0355414	0.0063694	32	0.410191	0.499363	0.089172	32	10.434	10.6981	0.2641	32
15	Zhao, N., et al	2017	Q. variabilis	C3	tree	growth chambers	pot	FWC	50–60 %FWC	lamp	800	elevated	5.19235	5.605	0.41265	32	0.0352866	0.0403822	0.0050956	32	0.659873	0.749045	0.089172	32	9.04717	9.70755	0.66038	32
15	Zhao, N., et al	2017	Q. variabilis	C3	tree	growth chambers	pot	FWC	60–70 % FWC	lamp	800	elevated	7.89678	9.65159	1.75481	32	0.0770701	0.0808917	0.0038216	32	1.17707	1.35541	0.17834	32	5.74528	6.00943	0.26415	32
15	Zhao, N., et al	2017	Q. variabilis	C3	tree	growth chambers	pot	FWC	70–80 %FWC	lamp	800	elevated	10.9109	13.0786	2.1677	32	0.0984713	0.106112	0.0076407	32	1.1949	1.39108	0.19618	32	4.22642	4.68868	0.46226	32
15	Zhao, N., et al	2017	Q. variabilis	C3	tree	growth chambers	pot	FWC	100%FWC	lamp	800	elevated	12.5833	13.0992	0.5159	32	0.0612739	0.0676433	0.0063694	32	0.570701	0.695541	0.12484	32	7	7.19811	0.19811	32
16	Zhang, Y ., et al	2019	Platycladus orientalis	C3	tree	growth chambers	pot	FWC	35-40%FWC	lamp	400	ambient	1.04186	1.30233	0.26047	3	0.0244934	0.0305097	0.0060163	3	0.0613953	0.106047	0.0446517	3	14.0211	15.0753	1.0542	3
16	Zhang, Y ., et al	2019	Platycladus orientalis	C3	tree	growth chambers	pot	FWC	50-60%FWC	lamp	400	ambient	2.47442	3.35349	0.87907	3	0.0341207	0.041065	0.0069443	3	0.111628	0.145116	0.033488	3	20.6627	21.9277	1.265	3
16	Zhang, Y ., et al	2019	Platycladus orientalis	C3	tree	growth chambers	pot	FWC	60-70%FWC	lamp	400	ambient	3.90698	4.06977	0.16279	3	0.0724532	0.0821752	0.009722	3	0.20093	0.24	0.03907	3	16.8675	18.3434	1.4759	3
16	Zhang, Y ., et al	2019	Platycladus orientalis	C3	tree	growth chambers	pot	FWC	70-80%FWC	lamp	400	ambient	4.03721	4.33023	0.29302	3	0.0820826	0.0936565	0.0115739	3	0.390698	0.499535	0.108837	3	6.21988	7.59036	1.37048	3
16	Zhang, Y ., et al	2019	Platycladus orientalis	C3	tree	growth chambers	pot	FWC	95-100%FWC	lamp	400	ambient	3.97209	4.65581	0.68372	3	0.0773605	0.0866196	0.0092591	3	0.379535	0.449302	0.069767	3	6.3253	7.48494	1.15964	3
16	Zhang, Y ., et al	2019	Platycladus orientalis	C3	tree	growth chambers	pot	FWC	35-40%FWC	lamp	600	elevated	1.20465	1.59535	0.3907	3	0.0231024	0.0268061	0.0037037	3	0.0586047	0.0697674	0.0111627	3	18.6596	19.9247	1.2651	3
16	Zhang, Y ., et al	2019	Platycladus orientalis	C3	tree	growth chambers	pot	FWC	50-60%FWC	lamp	600	elevated	2.31163	2.57209	0.26046	3	0.0322689	0.0382873	0.0060184	3	0.100465	0.15907	0.058605	3	21.4006	22.7711	1.3705	3
16	Zhang, Y ., et al	2019	Platycladus orientalis	C3	tree	growth chambers	pot	FWC	60-70%FWC	lamp	600	elevated	4.13488	4.36279	0.22791	3	0.065046	0.0692104	0.0041644	3	0.186977	0.209302	0.022325	3	19.6084	20.9789	1.3705	3
16	Zhang, Y ., et al	2019	Platycladus orientalis	C3	tree	growth chambers	pot	FWC	70-80%FWC	lamp	600	elevated	5.33953	6.15349	0.81396	3	0.0742124	0.0848582	0.0106458	3	0.371163	0.410233	0.03907	3	11.0693	12.2289	1.1596	3
16	Zhang, Y ., et al	2019	Platycladus orientalis	C3	tree	growth chambers	pot	FWC	95-100%FWC	lamp	600	elevated	5.14419	6.02326	0.87907	3	0.0731918	0.0787494	0.0055576	3	0.348837	0.39907	0.050233	3	11.2801	12.2289	0.9488	3
16	Zhang, Y ., et al	2019	Platycladus orientalis	C3	tree	growth chambers	pot	FWC	35-40%FWC	lamp	800	elevated	1.4	1.69302	0.29302	3	0.0193988	0.027732	0.0083332	3	0.055814	0.092093	0.036279	3	24.7741	25.7229	0.9488	3
16	Zhang, Y ., et al	2019	Platycladus orientalis	C3	tree	growth chambers	pot	FWC	50-60%FWC	lamp	800	elevated	2.76744	2.96279	0.19535	3	0.0299563	0.0466183	0.016662	3	0.0893023	0.139535	0.0502327	3	31.6265	32.6807	1.0542	3
16	Zhang, Y ., et al	2019	Platycladus orientalis	C3	tree	growth chambers	pot	FWC	60-70%FWC	lamp	800	elevated	4.75349	4.91628	0.16279	3	0.063655	0.0756939	0.0120389	3	0.167442	0.259535	0.092093	3	26.7771	27.6205	0.8434	3
16	Zhang, Y ., et al	2019	Platycladus orientalis	C3	tree	growth chambers	pot	FWC	70-80%FWC	lamp	800	elevated	5.53488	6.25116	0.71628	3	0.0732865	0.0793049	0.0060184	3	0.351628	0.362791	0.011163	3	12.6506	13.494	0.8434	3
16	Zhang, Y ., et al	2019	Platycladus orientalis	C3	tree	growth chambers	pot	FWC	95-100%FWC	lamp	800	elevated	5.01395	5.69767	0.68372	3	0.0718051	0.0838397	0.0120346	3	0.340465	0.373953	0.033488	3	11.491	12.6506	1.1596	3
17	Wijewardana, C., et al	2016	Maize-P1498	C4	crop	sunlit Soil–Plant-Atmosphere-Research (SPAR)	pot	evapotranspiration (ET)	100%ET	natural	400	ambient	35.5385	39.9231	4.3846	5	0.308772	0.328421	0.019649	5	6.18005	6.63551	0.45546	5	NA	NA	NA	NA
17	Wijewardana, C., et al	2016	Maize-P1499	C4	crop	sunlit Soil–Plant-Atmosphere-Research (SPAR)	pot	evapotranspiration (ET)	50%ET	natural	400	ambient	34.8462	36.9231	2.0769	5	0.34386	0.367719	0.023859	5	6.38563	6.75574	0.37011	5	NA	NA	NA	NA
17	Wijewardana, C., et al	2016	Maize-P1500	C4	crop	sunlit Soil–Plant-Atmosphere-Research (SPAR)	pot	evapotranspiration (ET)	100%ET	natural	750	elevated	40.8462	48.4615	7.6153	5	0.237193	0.284912	0.047719	5	6.26858	7.12267	0.85409	5	NA	NA	NA	NA
17	Wijewardana, C., et al	2016	Maize-P1501	C4	crop	sunlit Soil–Plant-Atmosphere-Research (SPAR)	pot	evapotranspiration (ET)	50%ET	natural	750	elevated	27.4615	31.6154	4.1539	5	0.336842	0.356491	0.019649	5	6.44575	6.87279	0.42704	5	NA	NA	NA	NA
17	Wijewardana, C., et al	2016	Maize-P1319	C4	crop	sunlit Soil–Plant-Atmosphere-Research (SPAR)	pot	evapotranspiration (ET)	100%ET	natural	400	ambient	36.6923	38.5385	1.8462	5	0.301754	0.332632	0.030878	5	7.60397	7.8032	0.19923	5	NA	NA	NA	NA
17	Wijewardana, C., et al	2016	Maize-P1320	C4	crop	sunlit Soil–Plant-Atmosphere-Research (SPAR)	pot	evapotranspiration (ET)	50%ET	natural	400	ambient	34.8462	36.6923	1.8461	5	0.352281	0.370526	0.018245	5	6.92695	7.41098	0.48403	5	NA	NA	NA	NA
17	Wijewardana, C., et al	2016	Maize-P1321	C4	crop	sunlit Soil–Plant-Atmosphere-Research (SPAR)	pot	evapotranspiration (ET)	100%ET	natural	750	elevated	39.6923	45	5.3077	5	0.232982	0.254035	0.021053	5	5.50034	5.84198	0.34164	5	NA	NA	NA	NA
17	Wijewardana, C., et al	2016	Maize-P1322	C4	crop	sunlit Soil–Plant-Atmosphere-Research (SPAR)	pot	evapotranspiration (ET)	50%ET	natural	750	elevated	27.2308	29.3077	2.0769	5	0.287719	0.317193	0.029474	5	5.67751	5.90522	0.22771	5	NA	NA	NA	NA
17	Wijewardana, C., et al	2016	Maize-DKC 65-81	C4	crop	sunlit Soil–Plant-Atmosphere-Research (SPAR)	pot	evapotranspiration (ET)	100%ET	natural	400	ambient	35.5385	37.8462	2.3077	5	0.339649	0.373333	0.033684	5	7.51895	7.97446	0.45551	5	NA	NA	NA	NA
17	Wijewardana, C., et al	2016	Maize-DKC 65-82	C4	crop	sunlit Soil–Plant-Atmosphere-Research (SPAR)	pot	evapotranspiration (ET)	50%ET	natural	400	ambient	34.1538	34.8462	0.6924	5	0.321404	0.342456	0.021052	5	6.47182	6.58575	0.11393	5	NA	NA	NA	NA
17	Wijewardana, C., et al	2016	Maize-DKC 65-83	C4	crop	sunlit Soil–Plant-Atmosphere-Research (SPAR)	pot	evapotranspiration (ET)	100%ET	natural	750	elevated	42	47.5385	5.5385	5	0.232982	0.262456	0.029474	5	5.32992	5.8139	0.48398	5	NA	NA	NA	NA
17	Wijewardana, C., et al	2016	Maize-DKC 65-84	C4	crop	sunlit Soil–Plant-Atmosphere-Research (SPAR)	pot	evapotranspiration (ET)	50%ET	natural	750	elevated	26.3077	28.6154	2.3077	5	0.279298	0.312982	0.033684	5	5.67795	6.10494	0.42699	5	NA	NA	NA	NA
17	Wijewardana, C., et al	2016	Mazie-DKC 66-97	C4	crop	sunlit Soil–Plant-Atmosphere-Research (SPAR)	pot	evapotranspiration (ET)	100%ET	natural	400	ambient	33.6923	41.5385	7.8462	5	0.362105	0.395789	0.033684	5	6.35209	7.26311	0.91102	5	NA	NA	NA	NA
17	Wijewardana, C., et al	2016	Mazie-DKC 66-98	C4	crop	sunlit Soil–Plant-Atmosphere-Research (SPAR)	pot	evapotranspiration (ET)	50%ET	natural	400	ambient	33.2308	34.6154	1.3846	5	0.357895	0.378947	0.021052	5	6.78548	6.98476	0.19928	5	NA	NA	NA	NA
17	Wijewardana, C., et al	2016	Mazie-DKC 66-99	C4	crop	sunlit Soil–Plant-Atmosphere-Research (SPAR)	pot	evapotranspiration (ET)	100%ET	natural	750	elevated	42.9231	45	2.0769	5	0.235789	0.255439	0.01965	5	5.98515	6.24138	0.25623	5	NA	NA	NA	NA
17	Wijewardana, C., et al	2016	Mazie-DKC 66-100	C4	crop	sunlit Soil–Plant-Atmosphere-Research (SPAR)	pot	evapotranspiration (ET)	50%ET	natural	750	elevated	27.6923	35.5385	7.8462	5	0.311579	0.392982	0.081403	5	6.07691	7.01636	0.93945	5	NA	NA	NA	NA
17	Wijewardana, C., et al	2016	Maize-N75H-G7A	C4	crop	sunlit Soil–Plant-Atmosphere-Research (SPAR)	pot	evapotranspiration (ET)	100%ET	natural	400	ambient	39.4615	43.1538	3.6923	5	0.350877	0.37614	0.025263	5	6.52334	6.83651	0.31317	5	NA	NA	NA	NA
17	Wijewardana, C., et al	2016	Maize-N75H-G8A	C4	crop	sunlit Soil–Plant-Atmosphere-Research (SPAR)	pot	evapotranspiration (ET)	50%ET	natural	400	ambient	33.4615	37.8462	4.3847	5	0.357895	0.383158	0.025263	5	6.07418	6.44428	0.3701	5	NA	NA	NA	NA
17	Wijewardana, C., et al	2016	Maize-N75H-G9A	C4	crop	sunlit Soil–Plant-Atmosphere-Research (SPAR)	pot	evapotranspiration (ET)	100%ET	natural	750	elevated	40.8462	42.9231	2.0769	5	0.238596	0.244211	0.005615	5	5.47314	5.61549	0.14235	5	NA	NA	NA	NA
17	Wijewardana, C., et al	2016	Maize-N75H-G10A	C4	crop	sunlit Soil–Plant-Atmosphere-Research (SPAR)	pot	evapotranspiration (ET)	50%ET	natural	750	elevated	27.2308	30.9231	3.6923	5	0.335439	0.362105	0.026666	5	6.44746	6.76057	0.31311	5	NA	NA	NA	NA
17	Wijewardana, C., et al	2016	Maize-N77P-3111	C4	crop	sunlit Soil–Plant-Atmosphere-Research (SPAR)	pot	evapotranspiration (ET)	100%ET	natural	400	ambient	39	42.2308	3.2308	5	0.324211	0.345263	0.021052	5	6.60914	7.09312	0.48398	5	NA	NA	NA	NA
17	Wijewardana, C., et al	2016	Maize-N77P-3112	C4	crop	sunlit Soil–Plant-Atmosphere-Research (SPAR)	pot	evapotranspiration (ET)	50%ET	natural	400	ambient	32.5385	40.6154	8.0769	5	0.314386	0.395789	0.081403	5	5.87533	6.72942	0.85409	5	NA	NA	NA	NA
17	Wijewardana, C., et al	2016	Maize-N77P-3113	C4	crop	sunlit Soil–Plant-Atmosphere-Research (SPAR)	pot	evapotranspiration (ET)	100%ET	natural	750	elevated	39.4615	46.3846	6.9231	5	0.232982	0.254035	0.021053	5	4.1924	4.7049	0.5125	5	NA	NA	NA	NA
17	Wijewardana, C., et al	2016	Maize-N77P-3114	C4	crop	sunlit Soil–Plant-Atmosphere-Research (SPAR)	pot	evapotranspiration (ET)	50%ET	natural	750	elevated	27.2308	30.2308	3	5	0.300351	0.32	0.019649	5	5.45141	5.90692	0.45551	5	NA	NA	NA	NA
18	Wang, H.,et al	2017	Stipa bungeana	C3	grass	OTC	pot	local average precipitation for30 years	local average precipitation	natural	390	ambient	6.69291	7.20472	0.51181	3	0.122039	0.13125	0.009211	3	NA	NA	NA	NA	1.26786	1.36905	0.10119	3
18	Wang, H.,et al	2017	Stipa bungeana	C3	grass	OTC	pot	local average precipitation for30 years	-30% local average precipitation	natural	390	ambient	5	5.11811	0.11811	3	0.0495066	0.0518092	0.0023026	3	NA	NA	NA	NA	1.30952	1.33929	0.02977	3
18	Wang, H.,et al	2017	Stipa bungeana	C3	grass	OTC	pot	local average precipitation for30 years	-15% local average precipitation	natural	390	ambient	5.59055	5.82677	0.23622	3	0.0886513	0.0909539	0.0023026	3	NA	NA	NA	NA	1.38095	1.45833	0.07738	3
18	Wang, H.,et al	2017	Stipa bungeana	C3	grass	OTC	pot	local average precipitation for30 years	+15% local average precipitation	natural	390	ambient	7.12598	7.28346	0.15748	3	0.127796	0.130099	0.002303	3	NA	NA	NA	NA	1.30357	1.34524	0.04167	3
18	Wang, H.,et al	2017	Stipa bungeana	C3	grass	OTC	pot	local average precipitation for30 years	+30% local average precipitation	natural	390	ambient	8.89764	9.64567	0.74803	3	0.140461	0.149671	0.00921	3	NA	NA	NA	NA	1.06548	1.17857	0.11309	3
18	Wang, H.,et al	2017	Stipa bungeana	C3	grass	OTC	pot	local average precipitation for30 years	local average precipitation	natural	550	elevated	6.06299	6.25984	0.19685	3	0.154276	0.161184	0.006908	3	NA	NA	NA	NA	0.89881	0.922619	0.023809	3
18	Wang, H.,et al	2017	Stipa bungeana	C3	grass	OTC	pot	local average precipitation for30 years	-30% local average precipitation	natural	550	elevated	3.77953	4.2126	0.43307	3	0.0713816	0.0736842	0.0023026	3	NA	NA	NA	NA	0.857143	0.946429	0.089286	3
18	Wang, H.,et al	2017	Stipa bungeana	C3	grass	OTC	pot	local average precipitation for30 years	-15% local average precipitation	natural	550	elevated	4.88189	5.3937	0.51181	3	0.117434	0.118586	0.001152	3	NA	NA	NA	NA	0.738095	0.803571	0.065476	3
18	Wang, H.,et al	2017	Stipa bungeana	C3	grass	OTC	pot	local average precipitation for30 years	+15% local average precipitation	natural	550	elevated	6.29921	7.04724	0.74803	3	0.239474	0.247533	0.008059	3	NA	NA	NA	NA	0.880952	0.958333	0.077381	3
18	H. WANG,G.S. ZHOU,Y.L. JIANG	2017	Stipa bungeana	C3	grass	OTC	pot	local average precipitation for30 years	+30% local average precipitation	natural	550	elevated	6.73228	6.92913	0.19685	3	0.293586	0.300493	0.006907	3	NA	NA	NA	NA	0.714286	0.738095	0.023809	3
19	Ambebe, T.F. and Dang, Q.L	2009	White birch (Betula papyrifera)	C3	tree	greenhouses	pot	FWC	0–40%	lamp	360	ambient	2	2.17021	0.17021	3	30.9615	35.6731	4.7116	3	NA	NA	NA	NA	5.16325	5.8135	0.65025	3
19	Ambebe, T.F. and Dang, Q.L	2009	White birch (Betula papyrifera)	C3	tree	greenhouses	pot	FWC	45–55%	lamp	360	ambient	3.06383	3.31915	0.25532	3	41.7308	43.0769	1.3461	3	NA	NA	NA	NA	4.75102	5.16481	0.41379	3
19	Ambebe, T.F. and Dang, Q.L	2009	White birch (Betula papyrifera)	C3	tree	greenhouses	pot	FWC	60–70%	lamp	360	ambient	3.91489	3.95745	0.04256	3	95.5769	115.096	19.5191	3	NA	NA	NA	NA	3.33385	3.62925	0.2954	3
19	Ambebe, T.F. and Dang, Q.L	2009	White birch (Betula papyrifera)	C3	tree	greenhouses	pot	FWC	0–40%	lamp	720	elevated	2.7234	2.93617	0.21277	3	21.5385	22.8846	1.3461	3	NA	NA	NA	NA	9.92291	10.4549	0.53199	3
19	Ambebe, T.F. and Dang, Q.L	2009	White birch (Betula papyrifera)	C3	tree	greenhouses	pot	FWC	45–55%	lamp	720	elevated	4	4.25532	0.25532	3	37.6923	40.3846	2.6923	3	NA	NA	NA	NA	8.56486	9.09688	0.53202	3
19	Ambebe, T.F. and Dang, Q.L	2009	White birch (Betula papyrifera)	C3	tree	greenhouses	pot	FWC	60–70%	lamp	720	elevated	4.04255	4.34043	0.29788	3	43.75	45.7692	2.0192	3	NA	NA	NA	NA	7.79794	8.21191	0.41397	3
20	Tom-Dery, D., et al	2019	Shea(Vitellaria paradoxa C.F.Gaertn)	C3	tree	growth chambers	pot	FWC	100% soil ﬁeld capacity	lamp	400	ambient	8.71613	9.07742	0.36129	5	0.124437	0.13254	0.00810289	5	NA	NA	NA	NA	72.8413	76.4576	3.61624	5
20	Tom-Dery, D., et al	2019	Shea(Vitellaria paradoxa C.F.Gaertn)	C3	tree	growth chambers	pot	FWC	75% of soil ﬁeld capacity	lamp	400	ambient	8.35484	8.62581	0.270968	5	0.149904	0.170161	0.0202572	5	NA	NA	NA	NA	67.1587	68.7085	1.54982	5
20	Tom-Dery, D., et al	2019	Shea(Vitellaria paradoxa C.F.Gaertn)	C3	tree	growth chambers	pot	FWC	100% soil ﬁeld capacity	lamp	950	elevated	10.5226	11.2903	0.767742	5	0.0758199	0.0821865	0.00636656	5	NA	NA	NA	NA	134.834	142.583	7.74908	5
20	Tom-Dery, D., et al	2019	Shea(Vitellaria paradoxa C.F.Gaertn)	C3	tree	growth chambers	pot	FWC	75% of soil ﬁeld capacity	lamp	950	elevated	10.7032	11.6065	0.903226	5	0.0902894	0.103023	0.0127331	5	NA	NA	NA	NA	129.668	137.934	8.26568	5
21	Zhou, R., et al	2016	Agropyron cristatum (L.) Gaertn, crested wheatgrass	C3	grass	OTC	pot	precipitation in the local site over 30 year	W−60(extreme drought)	natural	390	ambient	1.31004	1.57205	0.26201	3-4	0.0152174	0.0182609	0.0030435	3-4	NA	NA	NA	NA	4.40175	5.25764	0.85589	3-4
21	Zhou, R., et al	2016	Agropyron cristatum (L.) Gaertn, crested wheatgrass	C3	grass	OTC	pot	precipitation in the local site over 30 year	W−30	natural	390	ambient	6.55022	8.64629	2.09607	3-4	0.0852174	0.0958696	0.0106522	3-4	NA	NA	NA	NA	2.62882	3.05677	0.42795	3-4
21	Zhou, R., et al	2016	Agropyron cristatum (L.) Gaertn, crested wheatgrass	C3	grass	OTC	pot	precipitation in the local site over 30 year	W−15	natural	390	ambient	7.86026	8.51528	0.65502	3-4	0.124783	0.127826	0.003043	3-4	NA	NA	NA	NA	2.87336	3.1179	0.24454	3-4
21	Zhou, R., et al	2016	Agropyron cristatum (L.) Gaertn, crested wheatgrass	C3	grass	OTC	pot	precipitation in the local site over 30 year	W−15	natural	390	ambient	5.8952	7.33624	1.44104	3-4	0.129348	0.143043	0.013695	3-4	NA	NA	NA	NA	2.0786	2.20087	0.12227	3-4
21	Zhou, R., et al	2016	Agropyron cristatum (L.) Gaertn, crested wheatgrass	C3	grass	OTC	pot	precipitation in the local site over 30 year	W15	natural	390	ambient	9.56332	10.3493	0.78598	3-4	0.135435	0.146087	0.010652	3-4	NA	NA	NA	NA	3.05677	3.17904	0.12227	3-4
21	Zhou, R., et al	2016	Agropyron cristatum (L.) Gaertn, crested wheatgrass	C3	grass	OTC	pot	precipitation in the local site over 30 year	W-30(normal)	natural	390	ambient	19.6507	20.6987	1.048	3-4	0.298261	0.315	0.016739	3-4	NA	NA	NA	NA	3.1179	3.30131	0.18341	3-4
21	Zhou, R., et al	2016	Agropyron cristatum (L.) Gaertn, crested wheatgrass	C3	grass	OTC	pot	precipitation in the local site over 30 year	W60	natural	390	ambient	18.3406	18.6026	0.262	3-4	0.266304	0.296739	0.030435	3-4	NA	NA	NA	NA	3.48472	3.85153	0.36681	3-4
21	Zhou, R., et al	2016	Agropyron cristatum (L.) Gaertn, crested wheatgrass	C3	grass	OTC	pot	precipitation in the local site over 30 year	W-60(extreme drought)	natural	550	elevated	1.44105	1.70306	0.26201	3-4	0.00913043	0.0136957	0.00456527	3-4	NA	NA	NA	NA	9.47598	11.0655	1.58952	3-4
21	Zhou, R., et al	2016	Agropyron cristatum (L.) Gaertn, crested wheatgrass	C3	grass	OTC	pot	precipitation in the local site over 30 year	W−30	natural	550	elevated	7.59825	8.25328	0.65503	3-4	0.106522	0.117174	0.010652	3-4	NA	NA	NA	NA	3.1179	3.30131	0.18341	3-4
21	Zhou, R., et al	2016	Agropyron cristatum (L.) Gaertn, crested wheatgrass	C3	grass	OTC	pot	precipitation in the local site over 30 year	W−15	natural	550	elevated	10.2183	11.0044	0.7861	3-4	0.132391	0.136957	0.004566	3-4	NA	NA	NA	NA	3.24017	3.36245	0.12228	3-4
21	Zhou, R., et al	2016	Agropyron cristatum (L.) Gaertn, crested wheatgrass	C3	grass	OTC	pot	precipitation in the local site over 30 year	W−15	natural	550	elevated	12.1834	12.5764	0.393	3-4	0.159783	0.164348	0.004565	3-4	NA	NA	NA	NA	3.17904	3.36245	0.18341	3-4
21	Zhou, R., et al	2016	Agropyron cristatum (L.) Gaertn, crested wheatgrass	C3	grass	OTC	pot	precipitation in the local site over 30 year	W15	natural	550	elevated	10.6114	11.1354	0.524	3-4	0.156739	0.168913	0.012174	3-4	NA	NA	NA	NA	3.24017	3.36245	0.12228	3-4
21	Zhou, R., et al	2016	Agropyron cristatum (L.) Gaertn, crested wheatgrass	C3	grass	OTC	pot	precipitation in the local site over 30 year	W30(normal)	natural	550	elevated	16.7686	19.5197	2.7511	3-4	0.231304	0.273913	0.042609	3-4	NA	NA	NA	NA	3.54585	3.85153	0.30568	3-4
21	Zhou, R., et al	2016	Agropyron cristatum (L.) Gaertn, crested wheatgrass	C3	grass	OTC	pot	precipitation in the local site over 30 year	W-60(extreme drought)	natural	550	elevated	10.3493	10.8734	0.5241	3-4	0.153696	0.158261	0.004565	3-4	NA	NA	NA	NA	2.75109	2.87336	0.12227	3-4
22	Sun-Mi Je,Su Young Woo,Seong Han Lee et al	2019	Yellow poplar(L. tulipifera)	C3	tree	growth chambers	pot	FWC	FWC	lamp	430	ambient	6.35702	7.55076	1.19374	4	NA	NA	NA	NA	NA	NA	NA	NA	NA	NA	NA	NA
22	Sun-Mi Je,Su Young Woo,Seong Han Lee et al	2019	Yellow poplar(L. tulipifera)	C3	tree	growth chambers	pot	FWC	50%FWC	lamp	430	ambient	2.43801	3.19764	0.75963	4	NA	NA	NA	NA	NA	NA	NA	NA	NA	NA	NA	NA
22	Sun-Mi Je,Su Young Woo,Seong Han Lee et al	2019	Yellow poplar(L. tulipifera)	C3	tree	growth chambers	pot	FWC	FWC	lamp	640	elevated	7.36572	8.84893	1.48321	4	NA	NA	NA	NA	NA	NA	NA	NA	NA	NA	NA	NA
22	Sun-Mi Je,Su Young Woo,Seong Han Lee et al	2019	Yellow poplar(L. tulipifera)	C3	tree	growth chambers	pot	FWC	50%FWC	lamp	640	elevated	5.50867	7.06423	1.55556	4	NA	NA	NA	NA	NA	NA	NA	NA	NA	NA	NA	NA
22	Sun-Mi Je,Su Young Woo,Seong Han Lee et al	2019	Agrostis capillaris L	C3	grass	growth chambers	pot	daily evapotranspiration	100% of daily evapotranspiration 10days	lamp	370	ambient	12.6691	13.9182	1.2491	3	0.270609	0.291313	0.020704	3	NA	NA	NA	NA	NA	NA	NA	NA
22	Sun-Mi Je,Su Young Woo,Seong Han Lee et al	2019	Agrostis capillaris L	C3	grass	growth chambers	pot	daily evapotranspiration	20% of daily evapotranspiration 10days	lamp	370	ambient	11.777	12.4015	0.6245	3	0.265757	0.275312	0.009555	3	NA	NA	NA	NA	NA	NA	NA	NA
22	Sun-Mi Je,Su Young Woo,Seong Han Lee et al	2019	Agrostis capillaris L	C3	grass	growth chambers	pot	daily evapotranspiration	100% of daily evapotranspiration 10days	lamp	740	elevated	15.0781	15.9703	0.8922	3	0.117597	0.143074	0.025477	3	NA	NA	NA	NA	NA	NA	NA	NA
22	Sun-Mi Je,Su Young Woo,Seong Han Lee et al	2019	Agrostis capillaris L	C3	grass	growth chambers	pot	daily evapotranspiration	20% of daily evapotranspiration 10days	lamp	740	elevated	12.1338	13.026	0.8922	3	0.0936397	0.115933	0.0222933	3	NA	NA	NA	NA	NA	NA	NA	NA
22	Sun-Mi Je,Su Young Woo,Seong Han Lee et al	2019	Festuca rubra L.	C3	grass	growth chambers	pot	daily evapotranspiration	100% of daily evapotranspiration 10days	lamp	370	ambient	13.2937	13.4721	0.1784	3	0.349827	0.368938	0.019111	3	NA	NA	NA	NA	NA	NA	NA	NA
22	Sun-Mi Je,Su Young Woo,Seong Han Lee et al	2019	Festuca rubra L.	C3	grass	growth chambers	pot	daily evapotranspiration	20% of daily evapotranspiration 10days	lamp	370	ambient	13.026	13.7398	0.7138	3	0.294019	0.300392	0.006373	3	NA	NA	NA	NA	NA	NA	NA	NA
22	Sun-Mi Je,Su Young Woo,Seong Han Lee et al	2019	Festuca rubra L.	C3	grass	growth chambers	pot	daily evapotranspiration	100% of daily evapotranspiration 10days	lamp	740	elevated	16.2379	17.0409	0.803	3	0.150639	0.161789	0.01115	3	NA	NA	NA	NA	NA	NA	NA	NA
22	Sun-Mi Je,Su Young Woo,Seong Han Lee et al	2019	Festuca rubra L.	C3	grass	growth chambers	pot	daily evapotranspiration	20% of daily evapotranspiration 10days	lamp	740	elevated	11.9554	12.6691	0.7137	3	0.193558	0.214258	0.0207	3	NA	NA	NA	NA	NA	NA	NA	NA
22	Sun-Mi Je,Su Young Woo,Seong Han Lee et al	2019	Trifolium pratense L	C3	grass	growth chambers	pot	daily evapotranspiration	100% of daily evapotranspiration 10days	lamp	370	ambient	15.4349	16.4164	0.9815	3	0.409939	0.417898	0.007959	3	NA	NA	NA	NA	NA	NA	NA	NA
22	Sun-Mi Je,Su Young Woo,Seong Han Lee et al	2019	Trifolium pratense L	C3	grass	growth chambers	pot	daily evapotranspiration	20% of daily evapotranspiration 10days	lamp	370	ambient	4.90706	5.79926	0.8922	3	0.0356668	0.0452177	0.0095509	3	NA	NA	NA	NA	NA	NA	NA	NA
22	Sun-Mi Je,Su Young Woo,Seong Han Lee et al	2019	Trifolium pratense L	C3	grass	growth chambers	pot	daily evapotranspiration	100% of daily evapotranspiration 10days	lamp	740	elevated	23.1078	23.6431	0.5353	3	0.271261	0.285589	0.014328	3	NA	NA	NA	NA	NA	NA	NA	NA
22	Sun-Mi Je,Su Young Woo,Seong Han Lee et al	2019	Trifolium pratense L	C3	grass	growth chambers	pot	daily evapotranspiration	20% of daily evapotranspiration 10days	lamp	740	elevated	9.10037	10.7955	1.69513	3	0.0243705	0.0323356	0.0079651	3	NA	NA	NA	NA	NA	NA	NA	NA
22	Sun-Mi Je,Su Young Woo,Seong Han Lee et al	2019	Trifolium repens L.	C3	grass	growth chambers	pot	daily evapotranspiration	100% of daily evapotranspiration 10days	lamp	370	ambient	14.9888	16.3271	1.3383	3	0.248714	0.261453	0.012739	3	NA	NA	NA	NA	NA	NA	NA	NA
22	Sun-Mi Je,Su Young Woo,Seong Han Lee et al	2019	Trifolium repens L.	C3	grass	growth chambers	pot	daily evapotranspiration	20% of daily evapotranspiration 10days	lamp	370	ambient	13.2045	13.5613	0.3568	3	0.215206	0.243868	0.028662	3	NA	NA	NA	NA	NA	NA	NA	NA
22	Sun-Mi Je,Su Young Woo,Seong Han Lee et al	2019	Trifolium repens L.	C3	grass	growth chambers	pot	daily evapotranspiration	100% of daily evapotranspiration 10days	lamp	740	elevated	20.9665	21.3234	0.3569	3	0.172137	0.184876	0.012739	3	NA	NA	NA	NA	NA	NA	NA	NA
22	Sun-Mi Je,Su Young Woo,Seong Han Lee et al	2019	Trifolium repens L.	C3	grass	growth chambers	pot	daily evapotranspiration	20% of daily evapotranspiration 10days	lamp	740	elevated	18.2007	20.5204	2.3197	3	0.0876708	0.0924479	0.0047771	3	NA	NA	NA	NA	NA	NA	NA	NA
23	Oliveira, M.F. and Marenco, R.A	2019	Carapa surinamensis (Meliaceae)	C3	tree	greenhouse	pot	FWC	100%FWC	lamp	400	ambient	NA	NA	NA	NA	NA	NA	NA	NA	NA	NA	NA	NA	77.4		9.9	5
23	Oliveira, M.F. and Marenco, R.A	2019	Carapa surinamensis (Meliaceae)	C3	tree	greenhouse	pot	FWC	50%FWC	lamp	400	ambient	NA	NA	NA	NA	NA	NA	NA	NA	NA	NA	NA	NA	96.1		10.1	5
23	Oliveira, M.F. and Marenco, R.A	2019	Carapa surinamensis (Meliaceae)	C3	tree	greenhouse	pot	FWC	100%FWC	lamp	700	elevated	NA	NA	NA	NA	NA	NA	NA	NA	NA	NA	NA	NA	164		16.5	5
23	Oliveira, M.F. and Marenco, R.A	2019	Carapa surinamensis (Meliaceae)	C3	tree	greenhouse	pot	FWC	50%FWC	lamp	700	elevated	NA	NA	NA	NA	NA	NA	NA	NA	NA	NA	NA	NA	159.5		14.8	5
24	Liu, J., et al	2019	Maize	C4	crop	greenhouse	pot	FWC	full irrigation 95–65%FWC	lamp	400	ambient	19.5924	25.462	5.8696	6	0.162857	0.255714	0.092857	6	2.27688	3.23656	0.95968	6	8.64691	10.4897	1.84279	6
24	Liu, J., et al	2019	Maize	C4	crop	greenhouse	pot	FWC	deficit irrigation 65–45%FWC	lamp	400	ambient	11.1249	15.3646	4.2397	6	0.0728571	0.112857	0.0399999	6	1.3172	1.97581	0.65861	6	8.64691	9.92268	1.27577	6
24	Liu, J., et al	2019	Maize	C4	crop	greenhouse	pot	FWC	full irrigation 95–65%FWC	lamp	700	elevated	23.3752	28.7551	5.3799	6	0.0985714	0.13	0.0314286	6	1.67473	2.1828	0.50807	6	14.0335	17.4356	3.4021	6
24	Liu, J., et al	2019	Maize	C4	crop	greenhouse	pot	FWC	deficit irrigation 65–45%FWC	lamp	700	elevated	18.9832	23.0599	4.0767	6	0.0685714	0.0871429	0.0185715	6	1.26075	1.6371	0.37635	6	15.3093	17.8608	2.5515	6
24	Liu, J., et al	2019	Maize	C4	crop	greenhouse	pot	FWC	full irrigation 95–65%FWC	lamp	900	elevated	23.245	27.1575	3.9125	6	0.0557143	0.0714286	0.0157143	6	1.12903	1.44892	0.31989	6	20.2706	23.8144	3.5438	6
24	Liu, J., et al	2019	Maize	C4	crop	greenhouse	pot	FWC	deficit irrigation 65–45%FWC	lamp	900	elevated	16.2449	20.8101	4.5652	6	0.0371429	0.0471429	0.01	6	0.790323	0.94086	0.150537	6	20.4124	23.2474	2.835	6
24	Liu, J., et al	2019	Maize	C4	crop	greenhouse	pot	FWC	full irrigation 95–65%FWC	lamp	1200	elevated	24.4186	27.5164	3.0978	6	0.05	0.06	0.01	6	1.24194	1.43011	0.18817	6	19.4201	23.2474	3.8273	6
24	Liu, J., et al	2019	Maize	C4	crop	greenhouse	pot	FWC	deficit irrigation 65–45%FWC	lamp	1200	elevated	17.7451	22.1473	4.4022	6	0.0285714	0.0357143	0.0071429	6	0.771505	0.922043	0.150538	6	23.2474	24.6649	1.4175	6
25	Faralli, M., et al	2017	Brassica napus seedlings	C3	grass	growth chambers	pot	drought days	well water1DAYS	lamp	400	ambient	22.5705	23.558	0.9875	6	0.678233	0.712934	0.034701	6	NA	NA	NA	NA	33.8558	40.1254	6.2696	6
25	Faralli, M., et al	2017	Brassica napus seedlings	C3	grass	growth chambers	pot	drought days	well water 4DAYS	lamp	400	ambient	28.4953	29.4828	0.9875	6	0.788644	0.832808	0.044164	6	NA	NA	NA	NA	36.3636	45.1411	8.7775	6
25	Faralli, M., et al	2017	Brassica napus seedlings	C3	grass	growth chambers	pot	drought days	well water 8DAYS	lamp	400	ambient	31.0345	32.163	1.1285	6	0.684543	0.722397	0.037854	6	NA	NA	NA	NA	45.768	58.3072	12.5392	6
25	Faralli, M., et al	2017	Brassica napus seedlings	C3	grass	growth chambers	pot	drought days	well water 12DAYS	lamp	400	ambient	22.4295	23.558	1.1285	6	0.526814	0.55836	0.031546	6	NA	NA	NA	NA	44.5141	62.069	17.5549	6
25	Faralli, M., et al	2017	Brassica napus seedlings	C3	grass	growth chambers	pot	drought days	drought(withheld )1DAYS	lamp	400	ambient	20.6604	21.6509	0.9905	6	0.674683	0.722021	0.047338	6	NA	NA	NA	NA	31.875	38.75	6.875	6
25	Faralli, M., et al	2017	Brassica napus seedlings	C3	grass	growth chambers	pot	drought days	drought(withheld )4DAYS	lamp	400	ambient	20.9434	21.934	0.9906	6	0.446772	0.490946	0.044174	6	NA	NA	NA	NA	56.25	65	8.75	6
25	Faralli, M., et al	2017	Brassica napus seedlings	C3	grass	growth chambers	pot	drought days	drought(withheld )8DAYS	lamp	400	ambient	5.9434	7.21698	1.27358	6	0.0516691	0.0926691	0.041	6	NA	NA	NA	NA	117.5	130	12.5	6
25	Faralli, M., et al	2017	Brassica napus seedlings	C3	grass	growth chambers	pot	drought days	drought(withheld )12DAYS	lamp	400	ambient	0.707547	1.83962	1.13207	6	0.00355007	0.0193324	0.0157823	6	NA	NA	NA	NA	99.375	116.875	17.5	6
25	Faralli, M., et al	2017	Brassica napus seedlings	C3	grass	growth chambers	pot	drought days	well water1DAYS	lamp	700	elevated	21.1599	22.2884	1.1285	6	0.728707	0.769716	0.041009	6	NA	NA	NA	NA	28.2132	33.2288	5.0156	6
25	Faralli, M., et al	2017	Brassica napus seedlings	C3	grass	growth chambers	pot	drought days	well water 4DAYS	lamp	700	elevated	25.1097	25.9561	0.8464	6	0.722397	0.772871	0.050474	6	NA	NA	NA	NA	33.8558	43.2602	9.4044	6
25	Faralli, M., et al	2017	Brassica napus seedlings	C3	grass	growth chambers	pot	drought days	well water 8DAYS	lamp	700	elevated	22.0063	23.4169	1.4106	6	0.706625	0.747634	0.041009	6	NA	NA	NA	NA	30.094	42.0063	11.9123	6
25	Faralli, M., et al	2017	Brassica napus seedlings	C3	grass	growth chambers	pot	drought days	well water 12DAYS	lamp	700	elevated	21.8652	23.6991	1.8339	6	0.697161	0.731861	0.0347	6	NA	NA	NA	NA	31.9749	48.2759	16.301	6
25	Faralli, M., et al	2017	Brassica napus seedlings	C3	grass	growth chambers	pot	drought days	drought(withheld )1DAYS	lamp	700	elevated	21.3679	22.5	1.1321	6	0.668384	0.703084	0.0347	6	NA	NA	NA	NA	32.5	36.25	3.75	6
25	Faralli, M., et al	2017	Brassica napus seedlings	C3	grass	growth chambers	pot	drought days	drought(withheld )4DAYS	lamp	700	elevated	18.5377	19.3868	0.8491	6	0.266962	0.31428	0.047318	6	NA	NA	NA	NA	68.75	78.125	9.375	6
25	Faralli, M., et al	2017	Brassica napus seedlings	C3	grass	growth chambers	pot	drought days	drought(withheld )8DAYS	lamp	700	elevated	2.40566	3.67925	1.27359	6	0.0579688	0.083196	0.0252272	6	NA	NA	NA	NA	68.125	80.625	12.5	6
25	Faralli, M., et al	2017	Brassica napus seedlings	C3	grass	growth chambers	pot	drought days	drought(withheld )12DAYS	lamp	700	elevated	0.990566	1.69811	0.707544	6	0.000404916	0.0256415	0.0252366	6	NA	NA	NA	NA	77.5	93.75	16.25	6
26	Duan, H., et al	2014	Eucalyptus radiata	C3	tree	glasshouse	pot	FWC	Well-watered FWC	lamp	400	ambient	27.9502	30.6266	2.6764	4	0.364773	0.531818	0.167045	4	NA	NA	NA	NA	NA	NA	NA	NA
26	Duan, H., et al	2014	Eucalyptus radiata	C3	tree	glasshouse	pot	FWC	gs(0.05−0.1 mol m−2 s−1)31days	lamp	400	ambient	1.34146	2.31707	0.97561	4	0.0289773	0.0323864	0.0034091	4	NA	NA	NA	NA	NA	NA	NA	NA
26	Duan, H., et al	2014	Eucalyptus radiata	C3	tree	glasshouse	pot	FWC	Well-watered FWC	lamp	640	elevated	40.1157	43.7649	3.6492	4	0.424432	0.467045	0.042613	4	NA	NA	NA	NA	NA	NA	NA	NA
26	Duan, H., et al	2014	Eucalyptus radiata	C3	tree	glasshouse	pot	FWC	gs(0.05−0.1 mol m−2 s−1) 31 days	lamp	640	elevated	1.09756	1.46341	0.36585	4	0.0238636	0.0306818	0.0068182	4	NA	NA	NA	NA	NA	NA	NA	NA
27	Liu, X., et al	2019	Mulberry(Morus alba L.)	C3	tree	growth chambers	pot	Drought days	drought(withheld )0DAYS	lamp	400	ambient	9.16427	9.72622	0.56195	5	0.254728	0.294728	0.04	5	5.85755	6.38177	0.52422	5	1.5864	1.81303	0.22663	5
27	Liu, X., et al	2019	Mulberry(Morus alba L.)	C3	tree	growth chambers	pot	Drought days	drought(withheld )5DAYS	lamp	400	ambient	4.75504	5.01441	0.25937	5	0.0806374	0.0977802	0.0171428	5	2.78063	3.07692	0.29629	5	1.67705	2.22096	0.54391	5
27	Liu, X., et al	2019	Mulberry(Morus alba L.)	C3	tree	growth chambers	pot	Drought days	drought(withheld )10DAYS	lamp	400	ambient	3.67435	4.75504	1.08069	5	0.057394	0.0756829	0.0182889	5	1.66382	2.25641	0.59259	5	2.22096	2.53824	0.31728	5
27	Liu, X., et al	2019	Mulberry(Morus alba L.)	C3	tree	growth chambers	pot	Drought days	drought(withheld )0DAYS	lamp	800	elevated	11.6715	12.0173	0.3458	5	0.213466	0.261463	0.047997	5	5.35613	5.76638	0.41025	5	2.22096	2.40227	0.18131	5
27	Liu, X., et al	2019	Mulberry(Morus alba L.)	C3	tree	growth chambers	pot	Drought days	drought(withheld )5DAYS	lamp	800	elevated	7.04611	7.6513	0.60519	5	0.0519435	0.0713721	0.0194286	5	1.96011	2.34758	0.38747	5	3.6034	4.07932	0.47592	5
27	Liu, X., et al	2019	Mulberry(Morus alba L.)	C3	tree	growth chambers	pot	Drought days	drought(withheld )10DAYS	lamp	800	elevated	5.53314	6.74352	1.21038	5	0.0298399	0.052697	0.0228571	5	1.16239	1.39031	0.22792	5	4.87252	5.8017	0.92918	5
28	Lewis, J.D., et al	2013	Eucalyptus(E. saligna )	C3	tree	glasshouse	pot	Drought days	drought(withheld)	natural	400	ambient	16.5	NA	1.6	4-5	0.335 ± 0.066	NA	0.066	4-5	NA	NA	NA	NA	NA	NA	NA	NA
28	Lewis, J.D., et al	2013	Eucalyptus(E. saligna )	C3	tree	glasshouse	pot	Drought days	drought(withheld ) »8days	natural	400	ambient	4.4	NA	1.1	4-5	0.313 ± 0.022	NA	0.022	4-5	NA	NA	NA	NA	NA	NA	NA	NA
28	Lewis, J.D., et al	2013	Eucalyptus(E. saligna )	C3	tree	glasshouse	pot	Drought days	drought(withheld )	natural	650	elevated	16.9	NA	0.9	4-5	0.313 ± 0.022	NA	0.022	4-5	NA	NA	NA	NA	NA	NA	NA	NA
28	Lewis, J.D., et al	2013	Eucalyptus(E. saligna )	C3	tree	glasshouse	pot	Drought days	drought(withheld )»10days	natural	650	elevated	0.9	NA	0.8	4-5	0.313 ± 0.022	NA	0.022	4-5	NA	NA	NA	NA	NA	NA	NA	NA
28	Lewis, J.D., et al	2013	Eucalyptus(E. sideroxylon)	C3	tree	glasshouse	pot	Drought days	drought(withheld	natural	400	ambient	29.8	NA	2	4-5	0.718 ± 0.071	NA	0.071	4-5	NA	NA	NA	NA	NA	NA	NA	NA
28	Lewis, J.D., et al	2013	Eucalyptus(E. sideroxylon)	C3	tree	glasshouse	pot	Drought days	drought(withheld ) »8days	natural	400	ambient	2.7	NA	0.7	4-5	0.023 ± 0.004	NA	0.004	4-5	NA	NA	NA	NA	NA	NA	NA	NA
28	Lewis, J.D., et al	2013	Eucalyptus(E. sideroxylon)	C3	tree	glasshouse	pot	Drought days	drought(withheld )	natural	650	elevated	31.4	NA	1.5	4-5	0.465 ± 0.054	NA	0.054	4-5	NA	NA	NA	NA	NA	NA	NA	NA
28	Lewis, J.D., et al	2013	Eucalyptus(E. sideroxylon)	C3	tree	glasshouse	pot	Drought days	drought(withheld )»15days	natural	650	elevated	2.7	NA	0.7	4-5	0.033 ± 0.012	NA	0.012	4-5	NA	NA	NA	NA	NA	NA	NA	NA
29	Lee, S.H., et al	2015	Perilla frutescens var. japonica HARA	C3	grass	greenhouse	pot	Drought days	well water2 days	lamp	350 ± 20	ambient	9.20548	9.69863	0.49315	10	NA	NA	NA	NA	5.28814	5.99322	0.70508	10	NA	NA	NA	NA
29	Lee, S.H., et al	2015	Perilla frutescens var. japonica HARA	C3	grass	greenhouse	pot	Drought days	well water5 days	lamp	350 ± 20	ambient	8.21918	8.49315	0.27397	10	NA	NA	NA	NA	5.93898	6.72542	0.78644	10	NA	NA	NA	NA
29	Lee, S.H., et al	2015	Perilla frutescens var. japonica HARA	C3	grass	greenhouse	pot	Drought days	withholding water 2days	lamp	350 ± 20	ambient	12.8219	14.5205	1.6986	10	NA	NA	NA	NA	4.39322	4.77288	0.37966	10	NA	NA	NA	NA
29	Lee, S.H., et al	2015	Perilla frutescens var. japonica HARA	C3	grass	greenhouse	pot	Drought days	withholding water 5days	lamp	350 ± 20	ambient	5.69863	6.35616	0.65753	10	NA	NA	NA	NA	3.9322	4.17627	0.24407	10	NA	NA	NA	NA
29	Lee, S.H., et al	2015	Perilla frutescens var. japonica HARA	C3	grass	greenhouse	pot	Drought days	well water 2days	lamp	680 ± 30	elevated	7.83562	8.38356	0.54794	10	NA	NA	NA	NA	4.28475	4.58305	0.2983	10	NA	NA	NA	NA
29	Lee, S.H., et al	2015	Perilla frutescens var. japonica HARA	C3	grass	greenhouse	pot	Drought days	well water 5days	lamp	680 ± 30	elevated	10.7397	11.0137	0.274	10	NA	NA	NA	NA	4.88136	5.2339	0.35254	10	NA	NA	NA	NA
29	Lee, S.H., et al	2015	Perilla frutescens var. japonica HARA	C3	grass	greenhouse	pot	Drought days	withholding water 2days	lamp	680 ± 30	elevated	9.47945	10.411	0.93155	10	NA	NA	NA	NA	4.20339	4.52881	0.32542	10	NA	NA	NA	NA
29	Lee, S.H., et al	2015	Perilla frutescens var. japonica HARA	C3	grass	greenhouse	pot	Drought days	withholding water 5days	lamp	680 ± 30	elevated	6.35616	7.12329	0.76713	10	NA	NA	NA	NA	3.01017	3.36271	0.35254	10	NA	NA	NA	NA
30	Lahive, F., et al	2018	Juvenile cacao (Theobroma cacao L.)	C3	tree	greenhouse	pot	FWC	FWC	NA	409	ambient	3.459	3.74366	0.28466	10	0.0288172	0.0322581	0.0034409	10	0.590374	0.645989	0.055615	10	104.972	110.497	5.525	10
30	Lahive, F., et al	2018	Juvenile cacao (Theobroma cacao L.)	C3	tree	greenhouse	pot	FWC	50%FWC	NA	409	ambient	2.08401	2.28725	0.20324	10	0.0122581	0.0182796	0.0060215	10	0.235294	0.260963	0.025669	10	130.387	139.227	8.84	10
30	Lahive, F., et al	2018	Juvenile cacao (Theobroma cacao L.)	C3	tree	greenhouse	pot	FWC	FWC	NA	711	elevated	5.42829	5.83457	0.40628	10	0.0322581	0.0333333	0.0010752	10	0.650267	0.770053	0.119786	10	171.271	188.95	17.679	10
30	Lahive, F., et al	2018	Juvenile cacao (Theobroma cacao L.)	C3	tree	greenhouse	pot	FWC	50%FWC	NA	711	elevated	3.28215	3.5256	0.24345	10	0.0172043	0.0184946	0.0012903	10	0.312299	0.337968	0.025669	10	162.431	181.215	18.784	10
31	Asif, M., et al	2017	Bread wheat	C3	crop	growth chambers	pot	WHC	40±5% of water-holding capacity (WHC)	lamp	400±10	ambient	14.6559	14.9798	0.3239	4	148.117	153.138	5.021	4	3.64583	3.97917	0.33334	4	NA	NA	NA	NA
31	Asif, M., et al	2017	Bread wheat	C3	crop	growth chambers	pot	WHC	70±5% of water-holding capacity (WHC)	lamp	400±10	ambient	14.8178	15.8704	1.0526	4	112.134	114.644	2.51	4	2.52083	2.89583	0.375	4	NA	NA	NA	NA
31	Asif, M., et al	2017	Bread wheat	C3	crop	growth chambers	pot	WHC	40±5% of water-holding capacity (WHC)	lamp	600±10	elevated	16.9231	18.2186	1.2955	4	94.5607	103.766	9.2053	4	2.97917	3.5	0.52083	4	NA	NA	NA	NA
31	Asif, M., et al	2017	Bread wheat	C3	crop	growth chambers	pot	WHC	70±5% of water-holding capacity (WHC)	lamp	600±10	elevated	17.166	17.8138	0.6478	4	78.6611	89.5397	10.8786	4	2.10417	2.47917	0.375	4	NA	NA	NA	NA
32	Schmid, I., et al	2016	Barley( Old)	C3	crop	growth chambers	pot	FWC	20 ml	lamp	380 ppm	ambient	13.1	NA	7.2	3	0.25	NA	0.1	3	2.2	NA	0.8	3	5.5	NA	2.1	3
32	Schmid, I., et al	2016	Barley( Old)	C3	crop	growth chambers	pot	FWC	33 % less A(13 ml)	lamp	380 ppm	ambient	11.1	NA	4.3	3	0.17	NA	0.007	3	1.5	NA	0.6	3	7.5	NA	1.9	3
32	Schmid, I., et al	2016	Barley( Old)	C3	crop	growth chambers	pot	FWC	20 ml	lamp	550 ppm	elevated	17.8	NA	3.5	3	0.28	NA	0.11	3	2.4	NA	0.8	3	8	NA	2	3
32	Schmid, I., et al	2016	Barley( Old)	C3	crop	growth chambers	pot	FWC	33 % less A(13 ml)	lamp	550 ppm	elevated	9.4	NA	6.6	3	0.16	NA	0.009	3	1.4	NA	0.7	3	6	NA	4.1	3
32	Schmid, I., et al	2016	Barley(Moder)	C3	crop	growth chambers	pot	FWC	20 ml	lamp	380 ppm	ambient	10.9	NA	5.5	3	0.22	NA	0.111	3	1.9	NA	0.8	3	5.2	NA	2.1	3
32	Schmid, I., et al	2016	Barley(Moder)	C3	crop	growth chambers	pot	FWC	33 % less A(13 ml)	lamp	380 ppm	ambient	5.9	NA	3.0	3	0.1	NA	0.005	3	1	NA	0.5	3	6	NA	2.6	3
32	Schmid, I., et al	2016	Barley(Moder)	C3	crop	growth chambers	pot	FWC	20 ml	lamp	550 ppm	elevated	14.3	NA	5.8	3	0.18	NA	0.111	3	1.6	NA	0.9	3	9.6	NA	1.4	3
32	Schmid, I., et al	2016	Barley(Moder)	C3	crop	growth chambers	pot	FWC	33 % less A(13 ml)	lamp	550 ppm	elevated	10.4	NA	6.2	3	0.09	NA	0.006	3	0.9	NA	0.5	3	11.1	NA	3.5	3
33	Centritto, M., et al	1999	Cherry (Prunus avium)	C3	tree	OTC	pot	Drought days	seedlings irrigated every other day to water capacity 80days	natural	350	ambient	13.2692	13.6538	0.3846	3	0.349515	0.422757	0.073242	3	3.00647	3.41413	0.40766	3	NA	NA	NA	NA
33	Centritto, M., et al	1999	Cherry (Prunus avium)	C3	tree	OTC	pot	Drought days	withholding water for 11days (80days)	natural	350	ambient	15.5769	16.3462	0.7693	3	0.104292	0.113855	0.009563	3	6.57239	6.67484	0.10245	3	NA	NA	NA	NA
33	Centritto, M., et al	1999	Cherry (Prunus avium)	C3	tree	OTC	pot	Drought days	seedlings irrigated every other day to water capacity 90days	natural	350	ambient	9.80769	10.5769	0.76921	3	0.240832	0.27905	0.038218	3	4.9585	5.67552	0.71702	3	NA	NA	NA	NA
33	Centritto, M., et al	1999	Cherry (Prunus avium)	C3	tree	OTC	pot	Drought days	withholding water for 21 days(90 days)	natural	350	ambient	9.23077	11.3462	2.11543	3	0.0656838	0.0752382	0.0095544	3	11.33	12.0485	0.7185	3	NA	NA	NA	NA
33	Centritto, M., et al	1999	Cherry (Prunus avium)	C3	tree	OTC	pot	Drought days	seedlings irrigated every other day to water capacity 103 days	natural	350	ambient	11.5385	12.6923	1.1538	3	0.214844	0.230759	0.015915	3	5.83459	6.54691	0.71232	3	NA	NA	NA	NA
33	Centritto, M., et al	1999	Cherry (Prunus avium)	C3	tree	OTC	pot	Drought days	withholding water for 32 days (103days)	natural	350	ambient	4.80769	5.76923	0.96154	3	0.0205697	0.033309	0.0127393	3	12.9675	13.7839	0.8164	3	NA	NA	NA	NA
33	Centritto, M., et al	1999	Cherry (Prunus avium)	C3	tree	OTC	pot	Drought days	seedlings irrigated every other day to water capacity 115days	natural	350	ambient	13.8462	14.8077	0.9615	3	0.332207	0.344946	0.012739	3	3.2242	3.49344	0.26924	3	NA	NA	NA	NA
33	Centritto, M., et al	1999	Cherry (Prunus avium)	C3	tree	OTC	pot	Drought days	withholding water for 46days(115 days)	natural	350	ambient	2.30769	3.46154	1.15385	3	0.0137245	0.0264722	0.0127477	3	11.5706	12.4676	0.89697	3	NA	NA	NA	NA
33	Centritto, M., et al	1999	Cherry (Prunus avium)	C3	tree	OTC	pot	Drought days	seedlings irrigated every other day to water capacity 80days	natural	700	elevated	21.5385	22.1154	0.5769	3	0.164795	0.18072	0.015925	3	7.4907	7.7959	0.3052	3	NA	NA	NA	NA
33	Centritto, M., et al	1999	Cherry (Prunus avium)	C3	tree	OTC	pot	Drought days	withholding water for 11days (80days)	natural	700	elevated	9.80769	10.7692	0.96151	3	0.187089	0.209383	0.022294	3	2.8021	3.41359	0.61149	3	NA	NA	NA	NA
33	Centritto, M., et al	1999	Cherry (Prunus avium)	C3	tree	OTC	pot	Drought days	seedlings irrigated every other day to water capacity 90days	natural	700	elevated	19.4231	20.3846	0.9615	3	0.19306	0.215362	0.022302	3	9.89457	10.4326	0.53803	3	NA	NA	NA	NA
33	Centritto, M., et al	1999	Cherry (Prunus avium)	C3	tree	OTC	pot	Drought days	withholding water for 21 days(90 days)	natural	700	elevated	5.19231	5.76923	0.57692	3	0.0815909	0.0943472	0.0127563	3	5.49746	5.76431	0.26685	3	NA	NA	NA	NA
33	Centritto, M., et al	1999	Cherry (Prunus avium)	C3	tree	OTC	pot	Drought days	seedlings irrigated every other day to water capacity 103 days	natural	700	elevated	25.1923	27.3077	2.1154	3	0.125669	0.138408	0.012739	3	11.0311	11.8465	0.8154	3	NA	NA	NA	NA
33	Centritto, M., et al	1999	Cherry (Prunus avium)	C3	tree	OTC	pot	Drought days	withholding water for 32 days (103days)	natural	700	elevated	3.46154	3.84615	0.38461	3	0.0364938	0.0460568	0.009563	3	6.24225	6.65045	0.4082	3	NA	NA	NA	NA
33	Centritto, M., et al	1999	Cherry (Prunus avium)	C3	tree	OTC	pot	Drought days	seedlings irrigated every other day to water capacity 115days	natural	700	elevated	23.0769	23.4615	0.3846	3	0.252578	0.258956	0.006378	3	6.81311	6.99212	0.17901	3	NA	NA	NA	NA
33	Centritto, M., et al	1999	Cherry (Prunus avium)	C3	tree	OTC	pot	Drought days	withholding water for 46days(115 days)	natural	700	elevated	1.53846	1.92308	0.38462	3	0.0169093	0.0232789	0.0063696	3	7.26186	7.53108	0.26922	3	NA	NA	NA	NA
34	Wertin, T.M., et al	2010	Loblolly pine(Pinus taeda L.)	C3	tree	growth chambers	pot	FWC	watered to saturation	natural	380	ambient	9.74679	10.0409	0.29411	5	0.247164	0.255522	0.008358	5	NA	NA	NA	NA	1.7551	1.83673	NA	NA
34	Wertin, T.M., et al	2010	Loblolly pine(Pinus taeda L.)	C3	tree	growth chambers	pot	FWC	25% of well water	natural	380	ambient	6.50246	6.84729	0.34483	5	0.132934	0.143713	0.010779	5	NA	NA	NA	NA	2.23792	2.4	NA	NA
34	Wertin, T.M., et al	2010	Loblolly pine(Pinus taeda L.)	C3	tree	growth chambers	pot	FWC	watered to saturation	natural	700	elevated	14.0032	14.4936	0.4904	5	0.211343	0.220896	0.009553	5	NA	NA	NA	NA	2.95918	3.12245	NA	NA
34	Wertin, T.M., et al	2010	Loblolly pine(Pinus taeda L.)	C3	tree	growth chambers	pot	FWC	25% of well water	natural	700	elevated	11.6256	12.1675	0.5419	5	0.116168	0.124511	0.008343	5	NA	NA	NA	NA	4.51525	4.75932	NA	NA
34	Wertin, T.M., et al	2010	Loblolly pine(Pinus taeda L.)	C3	tree	growth chambers	pot	FWC	watered to saturation	natural	380	ambient	5.9476	6.19265	0.24505	5	0.179104	0.189851	0.010747	5	NA	NA	NA	NA	1.97959	2.18367	NA	NA
34	Wertin, T.M., et al	2010	Loblolly pine(Pinus taeda L.)	C3	tree	growth chambers	pot	FWC	25% of well water	natural	380	ambient	5.3202	5.66502	0.34482	5	0.151642	0.164776	0.013134	5	NA	NA	NA	NA	2.25763	2.4	NA	NA
34	Wertin, T.M., et al	2010	Loblolly pine(Pinus taeda L.)	C3	tree	growth chambers	pot	FWC	watered to saturation	natural	700	elevated	9.46902	9.71399	0.24497	5	0.167164	0.176716	0.009552	5	NA	NA	NA	NA	3.34694	3.59184	NA	NA
34	Wertin, T.M., et al	2010	Loblolly pine(Pinus taeda L.)	C3	tree	growth chambers	pot	FWC	25% of well water	natural	700	elevated	7.53695	7.88177	0.34482	5	0.0955224	0.103881	0.0083586	5	NA	NA	NA	NA	4.67797	5.00339	NA	NA
35	Serraj, R., et al	1999	Soybean	C3	legume	glasshouse	pot	FWC	well-watered for 2days	natural	360	ambient	17.6875	18.3125	0.625	5	NA	NA	NA	NA	NA	NA	NA	NA	NA	NA	NA	NA
35	Serraj, R., et al	1999	Soybean	C3	legume	glasshouse	pot	FWC	daily net water loss was held to 70 g	natural	360	ambient	16.375	17	0.625	5	NA	NA	NA	NA	NA	NA	NA	NA	NA	NA	NA	NA
35	Serraj, R., et al	1999	Soybean	C3	legume	glasshouse	pot	FWC	well-watered for 4days	natural	360	ambient	17.1875	17.6875	0.5	5	NA	NA	NA	NA	NA	NA	NA	NA	NA	NA	NA	NA
35	Serraj, R., et al	1999	Soybean	C3	legume	glasshouse	pot	FWC	daily net water loss was held to 70 g	natural	360	ambient	15.9375	16.6875	0.75	5	NA	NA	NA	NA	NA	NA	NA	NA	NA	NA	NA	NA
35	Serraj, R., et al	1999	Soybean	C3	legume	glasshouse	pot	FWC	well-watered for 6days	natural	360	ambient	16.4375	17	0.5625	5	NA	NA	NA	NA	NA	NA	NA	NA	NA	NA	NA	NA
35	Serraj, R., et al	1999	Soybean	C3	legume	glasshouse	pot	FWC	daily net water loss was held to 70 g	natural	360	ambient	13.875	14.8125	0.9375	5	NA	NA	NA	NA	NA	NA	NA	NA	NA	NA	NA	NA
35	Serraj, R., et al	1999	Soybean	C3	legume	glasshouse	pot	FWC	well-watered for 12days	natural	360	ambient	14.9375	15.8125	0.875	5	NA	NA	NA	NA	NA	NA	NA	NA	NA	NA	NA	NA
35	Serraj, R., et al	1999	Soybean	C3	legume	glasshouse	pot	FWC	daily net water loss was held to 70 g	natural	360	ambient	5.8125	6.5625	0.75	5	NA	NA	NA	NA	NA	NA	NA	NA	NA	NA	NA	NA
35	Serraj, R., et al	1999	Soybean	C3	legume	glasshouse	pot	FWC	well-watered for 2days	natural	700	elevated	24.375	27.5	3.125	5	NA	NA	NA	NA	NA	NA	NA	NA	NA	NA	NA	NA
35	Serraj, R., et al	1999	Soybean	C3	legume	glasshouse	pot	FWC	daily net water loss was held to 70 g	natural	700	elevated	23.6525	26.5	2.8475	5	NA	NA	NA	NA	NA	NA	NA	NA	NA	NA	NA	NA
35	Serraj, R., et al	1999	Soybean	C3	legume	glasshouse	pot	FWC	well-watered for 4days	natural	700	elevated	21.625	23.5	1.875	5	NA	NA	NA	NA	NA	NA	NA	NA	NA	NA	NA	NA
35	Serraj, R., et al	1999	Soybean	C3	legume	glasshouse	pot	FWC	daily net water loss was held to 70 g	natural	700	elevated	22	23.0625	1.0625	5	NA	NA	NA	NA	NA	NA	NA	NA	NA	NA	NA	NA
35	Serraj, R., et al	1999	Soybean	C3	legume	glasshouse	pot	FWC	well-watered for 6days	natural	700	elevated	17.5	19.625	2.125	5	NA	NA	NA	NA	NA	NA	NA	NA	NA	NA	NA	NA
35	Serraj, R., et al	1999	Soybean	C3	legume	glasshouse	pot	FWC	daily net water loss was held to 70 g	natural	700	elevated	17.9375	18.9375	1	5	NA	NA	NA	NA	NA	NA	NA	NA	NA	NA	NA	NA
35	Serraj, R., et al	1999	Soybean	C3	legume	glasshouse	pot	FWC	well-watered for12days	natural	700	elevated	18.375	20.4375	2.0625	5	NA	NA	NA	NA	NA	NA	NA	NA	NA	NA	NA	NA
35	Serraj, R., et al	1999	Soybean	C3	legume	glasshouse	pot	FWC	daily net water loss was held to 70 g	natural	700	elevated	10.3125	12.125	1.8125	5	NA	NA	NA	NA	NA	NA	NA	NA	NA	NA	NA	NA
36	Hebbar, K.B., et al	2020	Cocoa (Theobroma cacao L.)	C3	tree	OTC	pot	FWC	100% FWC	natural	400	ambient	6.64957	7.20812	0.55855	3	NA	NA	NA	NA	NA	NA	NA	NA	NA	NA	NA	NA
36	Hebbar, K.B., et al	2020	Cocoa (Theobroma cacao L.)	C3	tree	OTC	pot	FWC	50%FWC	natural	400	ambient	4.82234	4.97462	0.15228	3	NA	NA	NA	NA	NA	NA	NA	NA	NA	NA	NA	NA
36	Hebbar, K.B., et al	2020	Cocoa (Theobroma cacao L.)	C3	tree	OTC	pot	FWC	100%FWC	natural	550	elevated	7.30964	7.58883	0.27919	3	NA	NA	NA	NA	NA	NA	NA	NA	NA	NA	NA	NA
36	Hebbar, K.B., et al	2020	Cocoa (Theobroma cacao L.)	C3	tree	OTC	pot	FWC	50%FWC	natural	550	elevated	6.59898	6.70051	0.10153	3	NA	NA	NA	NA	NA	NA	NA	NA	NA	NA	NA	NA
36	Hebbar, K.B., et al	2020	Cocoa (Theobroma cacao L.)	C3	tree	OTC	pot	FWC	100%FWC	natural	700	elevated	8.5533	8.98477	0.43147	3	NA	NA	NA	NA	NA	NA	NA	NA	NA	NA	NA	NA
36	Hebbar, K.B., et al	2020	Cocoa (Theobroma cacao L.)	C3	tree	OTC	pot	FWC	50%FWC	natural	700	elevated	7.13198	7.51269	0.38071	3	NA	NA	NA	NA	NA	NA	NA	NA	NA	NA	NA	NA
37	Hamerlynck, E.P., et al	2000	Mojave Desert evergreen shrub, Larrea tridentata	C3	shrub	limate-controlled glasshouse	pot	Volumetric soil moisture	0.05-0.07	natural	360	ambient	23.2414	23.7949	0.5535	4	NA	NA	NA	NA	NA	NA	NA	NA	NA	NA	NA	NA
37	Hamerlynck, E.P., et al	2000	Mojave Desert evergreen shrub, Larrea tridentata	C3	shrub	limate-controlled glasshouse	pot	Volumetric soil moisture	0.02	natural	360	ambient	10.0372	11.1524	1.1152	4	NA	NA	NA	NA	NA	NA	NA	NA	NA	NA	NA	NA
37	Hamerlynck, E.P., et al	2000	Mojave Desert evergreen shrub, Larrea tridentata	C3	shrub	limate-controlled glasshouse	pot	Volumetric soil moisture	0.05-0.07	natural	550	elevated	22.9029	23.6842	0.7813	4	NA	NA	NA	NA	NA	NA	NA	NA	NA	NA	NA	NA
37	Hamerlynck, E.P., et al	2000	Mojave Desert evergreen shrub, Larrea tridentata	C3	shrub	limate-controlled glasshouse	pot	Volumetric soil moisture	0.02	natural	550	elevated	14.1636	15.0558	0.8922	4	NA	NA	NA	NA	NA	NA	NA	NA	NA	NA	NA	NA
37	Hamerlynck, E.P., et al	2000	Mojave Desert evergreen shrub, Larrea tridentata	C3	shrub	limate-controlled glasshouse	pot	Volumetric soil moisture	0.05-0.07	natural	700	elevated	24.4591	25.345	0.8859	4	NA	NA	NA	NA	NA	NA	NA	NA	NA	NA	NA	NA
37	Hamerlynck, E.P., et al	2000	Mojave Desert evergreen shrub, Larrea tridentata	C3	shrub	limate-controlled glasshouse	pot	Volumetric soil moisture	0.02	natural	700	elevated	16.7286	17.8439	0.8859	4	NA	NA	NA	NA	NA	NA	NA	NA	NA	NA	NA	NA
38	Bauweraerts, I., et al	2013	Red oak (Quercus rubra L.)	C3	tree	growth chambers	pots	FWC	50% olumetric water content	NA	380	ambient	7.272	8.064	0.792	4	NA	NA	NA	NA	NA	NA	NA	NA	NA	NA	NA	NA
38	Bauweraerts, I., et al	2013	Red oak (Quercus rubra L.)	C3	tree	growth chambers	pots	FWC	30%olumetric water content	NA	380	ambient	4.9945	5.4502	0.4557	4	NA	NA	NA	NA	NA	NA	NA	NA	NA	NA	NA	NA
38	Bauweraerts, I., et al	2013	Red oak (Quercus rubra L.)	C3	tree	growth chambers	pots	FWC	50% olumetric water content	NA	700	elevated	11.664	12.96	1.296	4	NA	NA	NA	NA	NA	NA	NA	NA	NA	NA	NA	NA
38	Bauweraerts, I., et al	2013	Red oak (Quercus rubra L.)	C3	tree	growth chambers	pots	FWC	30%olumetric water content	NA	700	elevated	8.712	9.504	0.792	4	NA	NA	NA	NA	NA	NA	NA	NA	NA	NA	NA	NA
39	Souza, J.P., et al	2016	Solanum lycocarpum	C3	grass	OTC	pots	Drought days	watered daily	NA	430	ambient	5.15676	5.49578	0.33902	5	0.142288	0.165354	0.023066	5	1.47068	1.73076	0.26008	5	NA	NA	NA	NA
39	Souza, J.P., et al	2016	Solanum lycocarpum	C3	grass	OTC	pots	Drought days	withholding water 1 month	NA	430	ambient	4.04398	4.33457	0.29059	5	0.0472009	0.0616165	0.0144156	5	0.98512	1.22786	0.24274	5	NA	NA	NA	NA
39	Souza, J.P., et al	2016	Solanum lycocarpum	C3	grass	OTC	pots	Drought days	watered daily	NA	700	elevated	11.9794	12.8021	0.8227	5	0.173994	0.231632	0.057638	5	2.02557	2.21636	0.19079	5	NA	NA	NA	NA
39	Souza, J.P., et al	2016	Solanum lycocarpum	C3	grass	OTC	pots	Drought days	withholding water 1 month	NA	700	elevated	7.33459	7.52774	0.19315	5	0.142293	0.171118	0.028825	5	1.71344	1.90416	0.19072	5	NA	NA	NA	NA
39	Souza, J.P., et al	2016	Tabebuia aurea	C3	tree	OTC	pots	Drought days	watered daily	NA	430	ambient	12.3669	12.9961	0.6292	5	0.207617	0.247963	0.040346	5	2.03717	2.21057	0.1734	5	NA	NA	NA	NA
39	Souza, J.P., et al	2016	Tabebuia aurea	C3	tree	OTC	pots	Drought days	withholding water 1 month	NA	430	ambient	5.88323	6.85045	0.96722	5	0.0894585	0.103837	0.0143785	5	1.03138	1.30883	0.27745	5	NA	NA	NA	NA
39	Souza, J.P., et al	2016	Tabebuia aurea	C3	tree	OTC	pots	Drought days	watered daily	NA	700	elevated	14.3509	14.8829	0.532	5	0.196094	0.22779	0.031696	5	2.24523	2.52268	0.27745	5	NA	NA	NA	NA
39	Souza, J.P., et al	2016	Tabebuia aurea	C3	tree	OTC	pots	Drought days	withholding water 1 month	NA	700	elevated	9.41551	11.2538	1.83829	5	0.118283	0.13559	0.017307	5	1.58629	1.725	0.13871	5	NA	NA	NA	NA
39	Souza, J.P., et al	2016	Hymenaea stigonocarpa	C3	NA	OTC	pots	Drought days	watered daily	NA	430	ambient	12.8514	13.1899	0.3385	5	0.120194	0.146131	0.025937	5	1.14698	1.30305	0.15607	5	NA	NA	NA	NA
39	Souza, J.P., et al	2016	Hymenaea stigonocarpa	C3	NA	OTC	pots	Drought days	withholding water 1 month	NA	430	ambient	12.5127	13.4805	0.9678	5	0.0539202	0.0740935	0.0201733	5	1.23369	1.38976	0.15607	5	NA	NA	NA	NA
39	Souza, J.P., et al	2016	Hymenaea stigonocarpa	C3	NA	OTC	pots	Drought days	watered daily	NA	700	elevated	12.7063	174.3997	161.693	5	0.131721	0.14327	0.011549	5	1.82329	1.94468	0.12139	5	NA	NA	NA	NA
39	Souza, J.P., et al	2016	Hymenaea stigonocarpa	C3	NA	OTC	pots	Drought days	withholding water 1 month	NA	700	elevated	10.2384	10.4802	0.2418	5	0.0654582	0.0798667	0.0144085	5	0.592059	0.713477	0.121418	5	NA	NA	NA	NA
40	Fravolinil, A., et al	2002	Bouteloua curtipendula (PCK)	C4	grass	growth chambers	pots	Drought days	field capacity every 2day	lamp	370	ambient	12.7501	13.6731	0.923	4	0.0718803	0.0747602	0.0028799	4	NA	NA	NA	NA	NA	NA	NA	NA
40	Fravolinil, A., et al	2002	Bouteloua curtipendula (PCK)	C4	grass	growth chambers	pots	Drought days	field capacity every 3day	lamp	370	ambient	14.2626	16.2626	2	4	0.105318	0.113958	0.00864	4	NA	NA	NA	NA	NA	NA	NA	NA
40	Fravolinil, A., et al	2002	Bouteloua curtipendula (PCK)	C4	grass	growth chambers	pots	Drought days	field capacity every 2day	lamp	690	elevated	15.5193	16.1346	0.6153	4	0.0593987	0.0632387	0.00384	4	NA	NA	NA	NA	NA	NA	NA	NA
40	Fravolinil, A., et al	2002	Bouteloua curtipendula (PCK)	C4	grass	growth chambers	pots	Drought days	field capacity every 3day	lamp	690	elevated	17.3395	18.8782	1.5387	4	0.0697986	0.0745985	0.0047999	4	NA	NA	NA	NA	NA	NA	NA	NA
40	Fravolinil, A., et al	2002	Eragrostis lehmanniana (NAD-ME)	C4	grass	growth chambers	pots	Drought days	field capacity every 2day	lamp	370	ambient	13.6219	14.5453	0.9234	4	0.0888383	0.0974782	0.0086399	4	NA	NA	NA	NA	NA	NA	NA	NA
40	Fravolinil, A., et al	2002	Eragrostis lehmanniana (NAD-ME)	C4	grass	growth chambers	pots	Drought days	field capacity every 3day	lamp	370	ambient	14.212	14.8276	0.6156	4	0.10692	0.115561	0.008641	4	NA	NA	NA	NA	NA	NA	NA	NA
40	Fravolinil, A., et al	2002	Eragrostis lehmanniana (NAD-ME)	C4	grass	growth chambers	pots	Drought days	field capacity every 2day	lamp	690	elevated	15.4686	15.9299	0.4613	4	0.0667603	0.0715603	0.0048	4	NA	NA	NA	NA	NA	NA	NA	NA
40	Fravolinil, A., et al	2002	Eragrostis lehmanniana (NAD-ME)	C4	grass	growth chambers	pots	Drought days	field capacity every 3day	lamp	690	elevated	14.9815	16.0584	1.0769	4	0.073322	0.0781202	0.0047982	4	NA	NA	NA	NA	NA	NA	NA	NA
40	Fravolinil, A., et al	2002	Aristida glabrata (NADP-ME)	C4	grass	growth chambers	pots	Drought days	field capacity every 2day	lamp	690	elevated	10.34	11.1092	0.7692	4	0.0635604	0.0693203	0.0057599	4	NA	NA	NA	NA	NA	NA	NA	NA
40	Fravolinil, A., et al	2002	Aristida glabrata (NADP-ME)	C4	grass	growth chambers	pots	Drought days	field capacity every 3day	lamp	690	elevated	11.6988	12.6218	0.923	4	0.119078	0.12292	0.003842	4	NA	NA	NA	NA	NA	NA	NA	NA
40	Fravolinil, A., et al	2002	Aristida glabrata (NADP-ME)	C4	grass	growth chambers	pots	Drought days	field capacity every 2day	lamp	690	elevated	9.41696	10.0326	0.61564	4	0.0530005	0.0578022	0.0048017	4	NA	NA	NA	NA	NA	NA	NA	NA
40	Fravolinil, A., et al	2002	Aristida glabrata (NADP-ME)	C4	grass	growth chambers	pots	Drought days	field capacity every 3day	lamp	690	elevated	13.5449	14.7759	1.231	4	0.0595587	0.0643604	0.0048017	4	NA	NA	NA	NA	NA	NA	NA	NA
41	Tezara, W., et al	2002	Sunflower	C4	grass	growth chambers	pots	FWC	100% pot capacity (300 ml/day)	lamp	350	ambient	19.67446	20.7101	1.03564	6	0.770215	0.8856	0.115385	6	NA	NA	NA	NA	3.1052	3.36326	0.25806	6
41	Tezara, W., et al	2002	Sunflower	C4	grass	growth chambers	pots	FWC	mild deficit 2/3 pot capacity(200 ml/day)	lamp	350	ambient	5.79882	6.83432	1.0355	6	0.101305	0.116667	0.015362	6	NA	NA	NA	NA	4.26879	4.3978	0.12901	6
41	Tezara, W., et al	2002	Sunflower	C4	grass	growth chambers	pots	FWC	severe deficit 1/3 pot capacity(200 ml/day)	lamp	350	ambient	0.828402	1.4497	0.621298	6	0.0440018	0.0554029	0.0114011	6	NA	NA	NA	NA	0.787403	0.916435	0.129032	6
41	Tezara, W., et al	2002	Sunflower	C4	grass	growth chambers	pots	FWC	100% pot capacity (300 ml/day)	lamp	700	elevated	28.787	30.659	1.872	6	0.7587	0.881799	0.123099	6	NA	NA	NA	NA	7.00833	7.39562	0.38729	6
41	Tezara, W., et al	2002	Sunflower	C4	grass	growth chambers	pots	FWC	mild deficit 2/3 pot capacity(200 ml/day)	lamp	700	elevated	10.1479	10.7692	0.6213	6	0.074359	0.0897665	0.0154075	6	NA	NA	NA	NA	6.30095	7.20417	0.90322	6
41	Tezara, W., et al	2002	Sunflower	C4	grass	growth chambers	pots	FWC	severe deficit 1/3 pot capacity(200 ml/day)	lamp	700	elevated	7.66272	9.52663	1.86391	6	0.113118	0.136241	0.023123	6	NA	NA	NA	NA	4.10989	5.14195	1.03206	6
42	Cruz, J.L., et al	2016	Cassava plants	C3	shrub	OTC	pots	Drought days	waterd daily	natural	390	ambient	19.8947	20.8241	0.9294	6	0.201194	0.217154	0.01596	6	NA	NA	NA	NA	2.85746	2.9982	0.14074	6
42	Cruz, J.L., et al	2016	Cassava plants	C3	shrub	OTC	pots	Drought days	withholding water 7days	natural	390	ambient	20.1053	20.8241	0.7188	6	0.223801	0.239761	0.01596	6	NA	NA	NA	NA	2.96657	3.07921	0.11264	6
42	Cruz, J.L., et al	2016	Cassava plants	C3	shrub	OTC	pots	Drought days	waterd daily	natural	750	elevated	21.2632	21.8947	0.6315	6	0.0921532	0.10173	0.0095768	6	NA	NA	NA	NA	1.79396	1.92082	0.12686	6
42	Cruz, J.L., et al	2016	Cassava plants	C3	shrub	OTC	pots	Drought days	withholding water 7days	natural	750	elevated	22.1053	23.0526	0.9473	6	0.126463	0.143486	0.017023	6	NA	NA	NA	NA	2.21307	2.3961	0.18303	6
43	Katrina J. Broughton.,Renee A. Smith.,et al	2017	Cotton	C3	grass	glasshouse	pots	Drought days	watered daily	natural	400	ambient	27.957	28.7634	0.8064	5	0.54475	0.577295	0.032545	5	NA	NA	NA	NA	3.68372	3.79535	0.11163	5
43	Katrina J. Broughton.,Renee A. Smith.,et al	2017	Cotton	C3	grass	glasshouse	pots	Drought days	withheld until soil water content was reduced by ~30%	natural	640	elevated	8.87097	10.4839	1.61293	5	0.0640609	0.0763825	0.0123216	5	NA	NA	NA	NA	6.19535	7.31163	1.11628	5
43	Katrina J. Broughton.,Renee A. Smith.,et al	2017	Cotton	C3	grass	glasshouse	pots	Drought days	watered daily	natural	400	ambient	36.5591	37.6344	1.0753	5	0.456956	0.514376	0.05742	5	NA	NA	NA	NA	4.24186	4.68837	0.44651	5
43	Katrina J. Broughton.,Renee A. Smith.,et al	2017	Cotton	C3	grass	glasshouse	pots	Drought days	withheld until soil water content was reduced by ~31%	natural	640	elevated	18.5484	20.4301	1.8817	5	0.0914108	0.103718	0.0123072	5	NA	NA	NA	NA	9.37674	11.2186	1.84186	5
44	Robredo, A.,et al	2010	Barley	C3	crop	growth chambers	pots	Drought days	water well	lamp	350	ambient	22.1004	24.9319	2.8315	3	NA	NA	NA	NA	NA	NA	NA	NA	NA	NA	NA	NA
44	Robredo, A.,et al	2010	Barley	C3	crop	growth chambers	pots	Drought days	withholding 13days	lamp	350	ambient	16.2482	16.8143	0.5661	3	NA	NA	NA	NA	NA	NA	NA	NA	NA	NA	NA	NA
44	Robredo, A.,et al	2010	Barley	C3	crop	growth chambers	pots	Drought days	withholding 16days	lamp	350	ambient	7.22448	8.01736	0.79288	3	NA	NA	NA	NA	NA	NA	NA	NA	NA	NA	NA	NA
44	Robredo, A.,et al	2010	Barley	C3	crop	growth chambers	pots	Drought days	water well	lamp	700	elevated	28.5678	30.2669	1.6991	3	NA	NA	NA	NA	NA	NA	NA	NA	NA	NA	NA	NA
44	Robredo, A.,et al	2010	Barley	C3	crop	growth chambers	pots	Drought days	withholding 13days	lamp	700	elevated	18.9772	21.9225	2.9453	3	NA	NA	NA	NA	NA	NA	NA	NA	NA	NA	NA	NA
44	Robredo, A.,et al	2010	Barley	C3	crop	growth chambers	pots	Drought days	withholding 16days	lamp	700	elevated	16.5233	18.6752	2.1519	3	NA	NA	NA	NA	NA	NA	NA	NA	NA	NA	NA	NA
45	Arp, W.J., et al	1998	Perennial plant(Rumexobtusi folius)	C3	grass	greenhouse	pots	FWC	well water 68% FWC	natural	354	ambient	41.25	42.5	1.25	5	NA	NA	NA	NA	NA	NA	NA	NA	NA	NA	NA	NA
45	Arp, W.J., et al	1998	Perennial plant(Rumexobtusi folius)	C3	grass	greenhouse	pots	FWC	70% well water(47.6%)	natural	354	ambient	30.4167	31.25	0.8333	5	NA	NA	NA	NA	NA	NA	NA	NA	NA	NA	NA	NA
45	Arp, W.J., et al	1998	Perennial plant(Rumexobtusi folius)	C3	grass	greenhouse	pots	FWC	well water 68% FWC	natural	354	ambient	56.25	57.0833	0.8333	5	NA	NA	NA	NA	NA	NA	NA	NA	NA	NA	NA	NA
45	Arp, W.J., et al	1998	Perennial plant(Rumexobtusi folius)	C3	grass	greenhouse	pots	FWC	70% well water(47.6%)	natural	354	ambient	45	45.8333	0.8333	5	NA	NA	NA	NA	NA	NA	NA	NA	NA	NA	NA	NA
45	Arp, W.J., et al	1998	Arrhenatherum	C3	grass	greenhouse	pots	FWC	well water 68% FWC	natural	566	elevated	30.9723	31.9264	0.9541	5	NA	NA	NA	NA	NA	NA	NA	NA	NA	NA	NA	NA
45	Arp, W.J., et al	1998	Arrhenatherum	C3	grass	greenhouse	pots	FWC	70% well water(47.6%)	natural	566	elevated	22.799	23.4323	0.6333	5	NA	NA	NA	NA	NA	NA	NA	NA	NA	NA	NA	NA
45	Arp, W.J., et al	1998	Arrhenatherum	C3	grass	greenhouse	pots	FWC	well water 68% FWC	natural	566	elevated	39.9004	40.8545	0.9541	5	NA	NA	NA	NA	NA	NA	NA	NA	NA	NA	NA	NA
45	Arp, W.J., et al	1998	Arrhenatherum	C3	grass	greenhouse	pots	FWC	70% well water(47.6%)	natural	566	elevated	32.6795	33.6303	0.9508	5	NA	NA	NA	NA	NA	NA	NA	NA	NA	NA	NA	NA
45	Arp, W.J., et al	1998	Molinia caerulea	C3	grass	greenhouse	pots	FWC	well water 68% FWC	natural	354	ambient	35.3147	36.3636	1.0489	5	NA	NA	NA	NA	NA	NA	NA	NA	NA	NA	NA	NA
45	Arp, W.J., et al	1998	Molinia caerulea	C3	grass	greenhouse	pots	FWC	70% well water(47.6%)	natural	354	ambient	26.5734	26.9231	0.3497	5	NA	NA	NA	NA	NA	NA	NA	NA	NA	NA	NA	NA
45	Arp, W.J., et al	1998	Molinia caerulea	C3	grass	greenhouse	pots	FWC	well water 68% FWC	natural	354	ambient	45.1049	45.8042	0.6993	5	NA	NA	NA	NA	NA	NA	NA	NA	NA	NA	NA	NA
45	Arp, W.J., et al	1998	Molinia caerulea	C3	grass	greenhouse	pots	FWC	70% well water(47.6%)	natural	354	ambient	35.6643	36.7133	1.049	5	NA	NA	NA	NA	NA	NA	NA	NA	NA	NA	NA	NA
45	Arp, W.J., et al	1998	Calluna vulgaris	C3	shrub	greenhouse	pots	FWC	well water 68% FWC	natural	566	elevated	29.4444	30.2778	0.8334	5	NA	NA	NA	NA	NA	NA	NA	NA	NA	NA	NA	NA
45	Arp, W.J., et al	1998	Calluna vulgaris	C3	shrub	greenhouse	pots	FWC	70% well water(47.6%)	natural	566	elevated	20.8333	21.6667	0.8334	5	NA	NA	NA	NA	NA	NA	NA	NA	NA	NA	NA	NA
45	Arp, W.J., et al	1998	Calluna vulgaris	C3	shrub	greenhouse	pots	FWC	well water 68% FWC	natural	566	elevated	34.4444	35.2778	0.8334	5	NA	NA	NA	NA	NA	NA	NA	NA	NA	NA	NA	NA
45	Arp, W.J., et al	1998	Calluna vulgaris	C3	shrub	greenhouse	pots	FWC	70% well water(47.6%)	natural	566	elevated	28.6111	29.4444	0.8333	5	NA	NA	NA	NA	NA	NA	NA	NA	NA	NA	NA	NA
45	Arp, W.J., et al	1998	Erica tetralix	C3	shrub	greenhouse	pots	FWC	well water 68% FWC	natural	354	ambient	19.6295	20.4687	0.8392	5	NA	NA	NA	NA	NA	NA	NA	NA	NA	NA	NA	NA
45	Arp, W.J., et al	1998	Erica tetralix	C3	shrub	greenhouse	pots	FWC	70% well water(47.6%)	natural	354	ambient	14.0174	14.437	0.4196	5	NA	NA	NA	NA	NA	NA	NA	NA	NA	NA	NA	NA
45	Arp, W.J., et al	1998	Erica tetralix	C3	shrub	greenhouse	pots	FWC	well water 68% FWC	natural	354	ambient	25.5306	26.1589	0.6283	5	NA	NA	NA	NA	NA	NA	NA	NA	NA	NA	NA	NA
45	Arp, W.J., et al	1998	Erica tetralix	C3	shrub	greenhouse	pots	FWC	70% well water(47.6%)	natural	354	ambient	18.4499	19.0782	0.6283	5	NA	NA	NA	NA	NA	NA	NA	NA	NA	NA	NA	NA
45	Arp, W.J., et al	1998	Vaccinium myrtillus	C3	shrub	greenhouse	pots	FWC	well water 68% FWC	natural	566	elevated	8.02083	8.95833	0.9375	5	NA	NA	NA	NA	NA	NA	NA	NA	NA	NA	NA	NA
45	Arp, W.J., et al	1998	Vaccinium myrtillus	C3	shrub	greenhouse	pots	FWC	70% well water(47.6%)	natural	566	elevated	6.45833	6.97917	0.52084	5	NA	NA	NA	NA	NA	NA	NA	NA	NA	NA	NA	NA
45	Arp, W.J., et al	1998	Vaccinium myrtillus	C3	shrub	greenhouse	pots	FWC	well water 68% FWC	natural	566	elevated	11.4583	12.2917	0.8334	5	NA	NA	NA	NA	NA	NA	NA	NA	NA	NA	NA	NA
45	Arp, W.J., et al	1998	Vaccinium myrtillus	C3	shrub	greenhouse	pots	FWC	70% well water(47.6%)	natural	566	elevated	9.375	10	0.625	5	NA	NA	NA	NA	NA	NA	NA	NA	NA	NA	NA	NA
46	Picon-Cochard, C. and Guehl, J.M	1999	Pinus pinaster	C3	tree	glasshouse	pots	Drought days	well water	natural	350	ambient	6.43317	6.52872	0.09555	6	NA	NA	NA	NA	NA	NA	NA	NA	NA	NA	NA	NA
46	Picon-Cochard, C. and Guehl, J.M	1999	Pinus pinaster	C3	tree	glasshouse	pots	Drought days	withholding water supply for 3 days	natural	350	ambient	0.194867	0.528502	0.333635	6	NA	NA	NA	NA	NA	NA	NA	NA	NA	NA	NA	NA
46	Picon-Cochard, C. and Guehl, J.M	1999	Pinus pinaster	C3	tree	glasshouse	pots	Drought days	well water	natural	700	elevated	14.2429	15.4333	1.1904	6	NA	NA	NA	NA	NA	NA	NA	NA	NA	NA	NA	NA
46	Picon-Cochard, C. and Guehl, J.M	1999	Pinus pinaster	C3	tree	glasshouse	pots	Drought days	withholding water supply for 3 days	natural	700	elevated	4.52857	4.71922	0.19065	6	NA	NA	NA	NA	NA	NA	NA	NA	NA	NA	NA	NA
46	Picon-Cochard, C. and Guehl, J.M	1999	Pinus pinaster	C3	tree	glasshouse	pots	Drought days	well water	natural	350	ambient	8.93597	9.745	0.80903	6	NA	NA	NA	NA	NA	NA	NA	NA	NA	NA	NA	NA
46	Picon-Cochard, C. and Guehl, J.M	1999	Pinus pinaster	C3	tree	glasshouse	pots	Drought days	withholding water supply for 6 days	natural	350	ambient	1.65019	2.17368	0.52349	6	NA	NA	NA	NA	NA	NA	NA	NA	NA	NA	NA	NA
46	Picon-Cochard, C. and Guehl, J.M	1999	Pinus pinaster	C3	tree	glasshouse	pots	Drought days	well water	natural	700	elevated	16.0309	17.5547	1.5238	6	NA	NA	NA	NA	NA	NA	NA	NA	NA	NA	NA	NA
46	Picon-Cochard, C. and Guehl, J.M	1999	Pinus pinaster	C3	tree	glasshouse	pots	Drought days	withholding water supply for 6 days	natural	700	elevated	6.41171	7.22153	0.80982	6	NA	NA	NA	NA	NA	NA	NA	NA	NA	NA	NA	NA
47	Roden, J.S. and Ball, M.C.	1996	Eucalyptus-Eucalyptus macrorhyncka F. Muell. ex Benth	C3	tree	growth chambers	pots	Drought days	well water for 10 days	lamp	350	ambient	NA	NA	NA	NA	764.653	799.572	34.919	7	NA	NA	NA	NA	NA	NA	NA	NA
47	Roden, J.S. and Ball, M.C.	1996	Eucalyptus-Eucalyptus macrorhyncka F. Muell. ex Benth	C3	tree	growth chambers	pots	Drought days	withholding water for 10 days	lamp	350	ambient	NA	NA	NA	NA	678.95	710.695	31.745	7	NA	NA	NA	NA	NA	NA	NA	NA
47	Roden, J.S. and Ball, M.C.	1996	Eucalyptus-Eucalyptus macrorhyncka F. Muell. ex Benth	C3	tree	growth chambers	pots	Drought days	well water for 20 days	lamp	350	ambient	NA	NA	NA	NA	738.522	760.734	22.212	7	NA	NA	NA	NA	NA	NA	NA	NA
47	Roden, J.S. and Ball, M.C.	1996	Eucalyptus-Eucalyptus macrorhyncka F. Muell. ex Benth	C3	tree	growth chambers	pots	Drought days	withholding water for 20days	lamp	350	ambient	NA	NA	NA	NA	611.532	636.928	25.396	7	NA	NA	NA	NA	NA	NA	NA	NA
47	Roden, J.S. and Ball, M.C.	1996	Eucalyptus-Eucalyptus macrorhyncka F. Muell. ex Benth	C3	tree	growth chambers	pots	Drought days	well water for 30 days	lamp	350	ambient	NA	NA	NA	NA	696.5	734.603	38.103	7	NA	NA	NA	NA	NA	NA	NA	NA
47	Roden, J.S. and Ball, M.C.	1996	Eucalyptus-Eucalyptus macrorhyncka F. Muell. ex Benth	C3	tree	growth chambers	pots	Drought days	withholding water for30 days	lamp	350	ambient	NA	NA	NA	NA	480.623	515.543	34.92	7	NA	NA	NA	NA	NA	NA	NA	NA
47	Roden, J.S. and Ball, M.C.	1996	Eucalyptus-Eucalyptus macrorhyncka F. Muell. ex Benth	C3	tree	growth chambers	pots	Drought days	well water for 40 days	lamp	350	ambient	NA	NA	NA	NA	750.108	804.056	53.948	7	NA	NA	NA	NA	NA	NA	NA	NA
47	Roden, J.S. and Ball, M.C.	1996	Eucalyptus-Eucalyptus macrorhyncka F. Muell. ex Benth	C3	tree	growth chambers	pots	Drought days	withholding water for 40days	lamp	350	ambient	NA	NA	NA	NA	426.299	445.336	19.037	7	NA	NA	NA	NA	NA	NA	NA	NA
47	Roden, J.S. and Ball, M.C.	1996	Eucalyptus-Eucalyptus macrorhyncka F. Muell. ex Benth	C3	tree	growth chambers	pots	Drought days	well water for 50 days	lamp	350	ambient	NA	NA	NA	NA	638.624	667.194	28.57	7	NA	NA	NA	NA	NA	NA	NA	NA
47	Roden, J.S. and Ball, M.C.	1996	Eucalyptus-Eucalyptus macrorhyncka F. Muell. ex Benth	C3	tree	growth chambers	pots	Drought days	withholding water for 50 days	lamp	350	ambient	NA	NA	NA	NA	479.888	521.157	41.269	7	NA	NA	NA	NA	NA	NA	NA	NA
47	Roden, J.S. and Ball, M.C.	1996	Eucalyptus-Eucalyptus macrorhyncka F. Muell. ex Benth	C3	tree	growth chambers	pots	Drought days	well water for 60 days	lamp	350	ambient	NA	NA	NA	NA	692.233	746.19	53.957	7	NA	NA	NA	NA	NA	NA	NA	NA
47	Roden, J.S. and Ball, M.C.	1996	Eucalyptus-Eucalyptus macrorhyncka F. Muell. ex Benth	C3	tree	growth chambers	pots	Drought days	withholding water for 60 days	lamp	350	ambient	NA	NA	NA	NA	485.87	514.45	28.58	7	NA	NA	NA	NA	NA	NA	NA	NA
47	Roden, J.S. and Ball, M.C.	1996	Eucalyptus-Eucalyptus macrorhyncka F. Muell. ex Benth	C3	tree	growth chambers	pots	Drought days	well water for 10 days	lamp	700	elevated	NA	NA	NA	NA	628.149	663.068	34.919	7	NA	NA	NA	NA	NA	NA	NA	NA
47	Roden, J.S. and Ball, M.C.	1996	Eucalyptus-Eucalyptus macrorhyncka F. Muell. ex Benth	C3	tree	growth chambers	pots	Drought days	withholding water for 10 days	lamp	700	elevated	NA	NA	NA	NA	548.786	596.394	47.608	7	NA	NA	NA	NA	NA	NA	NA	NA
47	Roden, J.S. and Ball, M.C.	1996	Eucalyptus-Eucalyptus macrorhyncka F. Muell. ex Benth	C3	tree	growth chambers	pots	Drought days	well water for 20 days	lamp	700	elevated	NA	NA	NA	NA	554.391	582.961	28.57	7	NA	NA	NA	NA	NA	NA	NA	NA
47	Roden, J.S. and Ball, M.C.	1996	Eucalyptus-Eucalyptus macrorhyncka F. Muell. ex Benth	C3	tree	growth chambers	pots	Drought days	withholding water for 20days	lamp	700	elevated	NA	NA	NA	NA	481.367	500.414	19.047	7	NA	NA	NA	NA	NA	NA	NA	NA
47	Roden, J.S. and Ball, M.C.	1996	Eucalyptus-Eucalyptus macrorhyncka F. Muell. ex Benth	C3	tree	growth chambers	pots	Drought days	well water for 30 days	lamp	700	elevated	NA	NA	NA	NA	455.237	467.944	12.707	7	NA	NA	NA	NA	NA	NA	NA	NA
47	Roden, J.S. and Ball, M.C.	1996	Eucalyptus-Eucalyptus macrorhyncka F. Muell. ex Benth	C3	tree	growth chambers	pots	Drought days	withholding water for30 days	lamp	700	elevated	NA	NA	NA	NA	344.119	379.048	34.929	7	NA	NA	NA	NA	NA	NA	NA	NA
47	Roden, J.S. and Ball, M.C.	1996	Eucalyptus-Eucalyptus macrorhyncka F. Muell. ex Benth	C3	tree	growth chambers	pots	Drought days	well water for 40 days	lamp	700	elevated	NA	NA	NA	NA	391.369	423.115	31.746	7	NA	NA	NA	NA	NA	NA	NA	NA
47	Roden, J.S. and Ball, M.C.	1996	Eucalyptus-Eucalyptus macrorhyncka F. Muell. ex Benth	C3	tree	growth chambers	pots	Drought days	withholding water for 40days	lamp	700	elevated	NA	NA	NA	NA	245.342	261.214	15.872	7	NA	NA	NA	NA	NA	NA	NA	NA
47	Roden, J.S. and Ball, M.C.	1996	Eucalyptus-Eucalyptus macrorhyncka F. Muell. ex Benth	C3	tree	growth chambers	pots	Drought days	well water for 50 days	lamp	700	elevated	NA	NA	NA	NA	270.371	311.636	41.265	7	NA	NA	NA	NA	NA	NA	NA	NA
47	Roden, J.S. and Ball, M.C.	1996	Eucalyptus-Eucalyptus macrorhyncka F. Muell. ex Benth	C3	tree	growth chambers	pots	Drought days	withholding water for 50 days	lamp	700	elevated	NA	NA	NA	NA	222.753	251.323	28.57	7	NA	NA	NA	NA	NA	NA	NA	NA
47	Roden, J.S. and Ball, M.C.	1996	Eucalyptus-Eucalyptus macrorhyncka F. Muell. ex Benth	C3	tree	growth chambers	pots	Drought days	well water for 60 days	lamp	700	elevated	NA	NA	NA	NA	254.131	292.234	38.103	7	NA	NA	NA	NA	NA	NA	NA	NA
47	Roden, J.S. and Ball, M.C.	1996	Eucalyptus-Eucalyptus macrorhyncka F. Muell. ex Benth	C3	tree	growth chambers	pots	Drought days	withholding water for 60 days	lamp	700	elevated	NA	NA	NA	NA	190.64	212.853	22.213	7	NA	NA	NA	NA	NA	NA	NA	NA
47	Roden, J.S. and Ball, M.C.	1996	Eucalyptus vassii R.T. Baker et H.G. Smith (Myrtaceae)	C3	tree	growth chambers	pots	Drought days	well water for 10 days	lamp	350	ambient	NA	NA	NA	NA	837.619	875.704	38.085	7	NA	NA	NA	NA	NA	NA	NA	NA
47	Roden, J.S. and Ball, M.C.	1996	Eucalyptus vassii R.T. Baker et H.G. Smith (Myrtaceae)	C3	tree	growth chambers	pots	Drought days	withholding water for 10 days	lamp	350	ambient	NA	NA	NA	NA	716.969	764.596	47.627	7	NA	NA	NA	NA	NA	NA	NA	NA
47	Roden, J.S. and Ball, M.C.	1996	Eucalyptus vassii R.T. Baker et H.G. Smith (Myrtaceae)	C3	tree	growth chambers	pots	Drought days	well water for 20 days	lamp	350	ambient	NA	NA	NA	NA	754.338	789.248	34.91	7	NA	NA	NA	NA	NA	NA	NA	NA
47	Roden, J.S. and Ball, M.C.	1996	Eucalyptus vassii R.T. Baker et H.G. Smith (Myrtaceae)	C3	tree	growth chambers	pots	Drought days	withholding water for 20days	lamp	350	ambient	NA	NA	NA	NA	624.183	646.395	22.212	7	NA	NA	NA	NA	NA	NA	NA	NA
47	Roden, J.S. and Ball, M.C.	1996	Eucalyptus vassii R.T. Baker et H.G. Smith (Myrtaceae)	C3	tree	growth chambers	pots	Drought days	well water for 30 days	lamp	350	ambient	NA	NA	NA	NA	782.174	807.57	25.396	7	NA	NA	NA	NA	NA	NA	NA	NA
47	Roden, J.S. and Ball, M.C.	1996	Eucalyptus vassii R.T. Baker et H.G. Smith (Myrtaceae)	C3	tree	growth chambers	pots	Drought days	withholding water for30 days	lamp	350	ambient	NA	NA	NA	NA	528.203	563.132	34.929	7	NA	NA	NA	NA	NA	NA	NA	NA
47	Roden, J.S. and Ball, M.C.	1996	Eucalyptus vassii R.T. Baker et H.G. Smith (Myrtaceae)	C3	tree	growth chambers	pots	Drought days	well water for 40 days	lamp	350	ambient	NA	NA	NA	NA	689.736	746.887	57.151	7	NA	NA	NA	NA	NA	NA	NA	NA
47	Roden, J.S. and Ball, M.C.	1996	Eucalyptus vassii R.T. Baker et H.G. Smith (Myrtaceae)	C3	tree	growth chambers	pots	Drought days	withholding water for 40days	lamp	350	ambient	NA	NA	NA	NA	505.605	527.826	22.221	7	NA	NA	NA	NA	NA	NA	NA	NA
47	Roden, J.S. and Ball, M.C.	1996	Eucalyptus vassii R.T. Baker et H.G. Smith (Myrtaceae)	C3	tree	growth chambers	pots	Drought days	well water for 50 days	lamp	350	ambient	NA	NA	NA	NA	676.671	721.104	44.433	7	NA	NA	NA	NA	NA	NA	NA	NA
47	Roden, J.S. and Ball, M.C.	1996	Eucalyptus vassii R.T. Baker et H.G. Smith (Myrtaceae)	C3	tree	growth chambers	pots	Drought days	withholding water for 50 days	lamp	350	ambient	NA	NA	NA	NA	483.016	495.705	12.689	7	NA	NA	NA	NA	NA	NA	NA	NA
47	Roden, J.S. and Ball, M.C.	1996	Eucalyptus vassii R.T. Baker et H.G. Smith (Myrtaceae)	C3	tree	growth chambers	pots	Drought days	well water for 60 days	lamp	350	ambient	NA	NA	NA	NA	739.784	784.227	44.443	7	NA	NA	NA	NA	NA	NA	NA	NA
47	Roden, J.S. and Ball, M.C.	1996	Eucalyptus vassii R.T. Baker et H.G. Smith (Myrtaceae)	C3	tree	growth chambers	pots	Drought days	withholding water for 60 days	lamp	350	ambient	NA	NA	NA	NA	466.776	488.988	22.212	7	NA	NA	NA	NA	NA	NA	NA	NA
47	Roden, J.S. and Ball, M.C.	1996	Eucalyptus vassii R.T. Baker et H.G. Smith (Myrtaceae)	C3	tree	growth chambers	pots	Drought days	well water for 10 days	lamp	700	elevated	NA	NA	NA	NA	716.988	736.026	19.038	7	NA	NA	NA	NA	NA	NA	NA	NA
47	Roden, J.S. and Ball, M.C.	1996	Eucalyptus vassii R.T. Baker et H.G. Smith (Myrtaceae)	C3	tree	growth chambers	pots	Drought days	withholding water for 10 days	lamp	700	elevated	NA	NA	NA	NA	529.673	580.465	50.792	7	NA	NA	NA	NA	NA	NA	NA	NA
47	Roden, J.S. and Ball, M.C.	1996	Eucalyptus vassii R.T. Baker et H.G. Smith (Myrtaceae)	C3	tree	growth chambers	pots	Drought days	well water for 20 days	lamp	700	elevated	NA	NA	NA	NA	541.627	573.381	31.754	7	NA	NA	NA	NA	NA	NA	NA	NA
47	Roden, J.S. and Ball, M.C.	1996	Eucalyptus vassii R.T. Baker et H.G. Smith (Myrtaceae)	C3	tree	growth chambers	pots	Drought days	withholding water for 20days	lamp	700	elevated	NA	NA	NA	NA	379.736	405.132	25.396	7	NA	NA	NA	NA	NA	NA	NA	NA
47	Roden, J.S. and Ball, M.C.	1996	Eucalyptus vassii R.T. Baker et H.G. Smith (Myrtaceae)	C3	tree	growth chambers	pots	Drought days	well water for 30 days	lamp	700	elevated	NA	NA	NA	NA	464.713	486.935	22.222	7	NA	NA	NA	NA	NA	NA	NA	NA
47	Roden, J.S. and Ball, M.C.	1996	Eucalyptus vassii R.T. Baker et H.G. Smith (Myrtaceae)	C3	tree	growth chambers	pots	Drought days	withholding water for30 days	lamp	700	elevated	NA	NA	NA	NA	321.86	347.256	25.396	7	NA	NA	NA	NA	NA	NA	NA	NA
47	Roden, J.S. and Ball, M.C.	1996	Eucalyptus vassii R.T. Baker et H.G. Smith (Myrtaceae)	C3	tree	growth chambers	pots	Drought days	well water for 40 days	lamp	700	elevated	NA	NA	NA	NA	448.473	467.511	19.038	7	NA	NA	NA	NA	NA	NA	NA	NA
47	Roden, J.S. and Ball, M.C.	1996	Eucalyptus vassii R.T. Baker et H.G. Smith (Myrtaceae)	C3	tree	growth chambers	pots	Drought days	withholding water for 40days	lamp	700	elevated	NA	NA	NA	NA	277.04	286.573	9.533	7	NA	NA	NA	NA	NA	NA	NA	NA
47	Roden, J.S. and Ball, M.C.	1996	Eucalyptus vassii R.T. Baker et H.G. Smith (Myrtaceae)	C3	tree	growth chambers	pots	Drought days	well water for 50 days	lamp	700	elevated	NA	NA	NA	NA	387.78	422.7	34.92	7	NA	NA	NA	NA	NA	NA	NA	NA
47	Roden, J.S. and Ball, M.C.	1996	Eucalyptus vassii R.T. Baker et H.G. Smith (Myrtaceae)	C3	tree	growth chambers	pots	Drought days	withholding water for 50 days	lamp	700	elevated	NA	NA	NA	NA	263.974	286.196	22.222	7	NA	NA	NA	NA	NA	NA	NA	NA
47	Roden, J.S. and Ball, M.C.	1996	Eucalyptus vassii R.T. Baker et H.G. Smith (Myrtaceae)	C3	tree	growth chambers	pots	Drought days	well water for 60 days	lamp	700	elevated	NA	NA	NA	NA	301.692	327.097	25.405	7	NA	NA	NA	NA	NA	NA	NA	NA
47	Roden, J.S. and Ball, M.C.	1996	Eucalyptus vassii R.T. Baker et H.G. Smith (Myrtaceae)	C3	tree	growth chambers	pots	Drought days	withholding water for 60 days	lamp	700	elevated	NA	NA	NA	NA	241.376	257.249	15.873	7	NA	NA	NA	NA	NA	NA	NA	NA
48	Fan, X., et al	2020	Bell pepper (Capsicum annuum L.)	C3	grass	growth chambers	pots	ﬁeld water capacity	75–85 % FC full irrigation	lamp	400	ambient	14.6686	17.6687	3.0001	5	2.28612	2.47309	0.18697	5	3.19087	3.38943	0.19856	5	4.27245	5.43344	1.16099	5
48	Fan, X., et al	2020	Bell pepper (Capsicum annuum L.)	C3	grass	growth chambers	pots	ﬁeld water capacity	65–75 % FC mild water stress	lamp	400	ambient	13.8376	17.5673	3.7297	5	1.54674	1.68272	0.13598	5	2.17507	2.36034	0.18527	5	6.59443	7.33746	0.74303	5
48	Fan, X., et al	2020	Bell pepper (Capsicum annuum L.)	C3	grass	growth chambers	pots	ﬁeld water capacity	55–65 % FC moderate water stress	lamp	400	ambient	11.7092	12.2769	0.5677	5	1.75921	1.86969	0.11048	5	2.36367	2.61512	0.25145	5	4.82972	5.47988	0.65016	5
48	Fan, X., et al	2020	Bell pepper (Capsicum annuum L.)	C3	grass	growth chambers	pots	ﬁeld water capacity	45–55 % FC severe water stress	lamp	400	ambient	12.0943	13.1485	1.0542	5	1.8272	1.94618	0.11898	5	3.22732	3.31992	0.0926	5	5.29412	6.13003	0.83591	5
48	Fan, X., et al	2020	Bell pepper (Capsicum annuum L.)	C3	grass	growth chambers	pots	ﬁeld water capacity	75–85 % FC full irrigation	lamp	800	elevated	20.3382	21.149	0.8108	5	1.58074	1.75921	0.17847	5	2.35805	2.47715	0.1191	5	8.54489	8.91641	0.37152	5
48	Fan, X., et al	2020	Bell pepper (Capsicum annuum L.)	C3	grass	growth chambers	pots	ﬁeld water capacity	65–75 % FC mild water stress	lamp	800	elevated	15.9396	19.5073	3.5677	5	1.09632	1.24079	0.14447	5	2.38785	2.59955	0.2117	5	6.59443	7.33746	0.74303	5
48	Fan, X., et al	2020	Bell pepper (Capsicum annuum L.)	C3	grass	growth chambers	pots	ﬁeld water capacity	55–65 % FC moderate water stress	lamp	800	elevated	14.7029	17.7843	3.0814	5	0.892351	1.10482	0.212469	5	1.54406	1.71612	0.17206	5	9.93808	11.2384	1.30032	5
48	Fan, X., et al	2020	Bell pepper (Capsicum annuum L.)	C3	grass	growth chambers	pots	ﬁeld water capacity	45–55 % FC severe water stress	lamp	800	elevated	13.873	16.3853	2.5123	5	0.824363	1.05382	0.229457	5	1.77234	2.0106	0.23826	5	8.31269	10.1703	1.85761	5
49	Thruppoyil, S.B. and Ksiksi, T	2020	Tabernaemontana divaricata	C3	shrub	custom-built structures	pots	ﬁeld water capacity	well water 100% FWC for 14 days	natural	450	ambient	NA	NA	NA	NA	148.42	NA	25.38	3	NA	NA	NA	NA	NA	NA	NA	NA
49	Thruppoyil, S.B. and Ksiksi, T	2020	Tabernaemontana divaricata	C3	shrub	custom-built structures	pots	ﬁeld water capacity	moderate water stress 70% FWC for 14 days	natural	450	ambient	NA	NA	NA	NA	171.96	NA	25.38	3	NA	NA	NA	NA	NA	NA	NA	NA
49	Thruppoyil, S.B. and Ksiksi, T	2020	Tabernaemontana divaricata	C3	shrub	custom-built structures	pots	ﬁeld water capacity	high water stress 30%FWC for 14 days	natural	450	ambient	NA	NA	NA	NA	68.28	NA	25.38	3	NA	NA	NA	NA	NA	NA	NA	NA
49	Thruppoyil, S.B. and Ksiksi, T	2020	Tabernaemontana divaricata	C3	shrub	custom-built structures	pots	ﬁeld water capacity	well water 100% FWC for 28 days	natural	450	ambient	NA	NA	NA	NA	300.52	NA	32.74	3	NA	NA	NA	NA	NA	NA	NA	NA
49	Thruppoyil, S.B. and Ksiksi, T	2020	Tabernaemontana divaricata	C3	shrub	custom-built structures	pots	ﬁeld water capacity	moderate water stress 70% FWC for 28 days	natural	450	ambient	NA	NA	NA	NA	258.17	NA	32.74	3	NA	NA	NA	NA	NA	NA	NA	NA
49	Thruppoyil, S.B. and Ksiksi, T	2020	Tabernaemontana divaricata	C3	shrub	custom-built structures	pots	ﬁeld water capacity	high water stress 30%FWC for 28 days	natural	450	ambient	NA	NA	NA	NA	71.28	NA	32.74	3	NA	NA	NA	NA	NA	NA	NA	NA
49	Thruppoyil, S.B. and Ksiksi, T	2020	Tabernaemontana divaricata	C3	shrub	custom-built structures	pots	ﬁeld water capacity	well water 100% FWC for 42days	natural	450	ambient	NA	NA	NA	NA	373.23	NA	46.21	3	NA	NA	NA	NA	NA	NA	NA	NA
49	Thruppoyil, S.B. and Ksiksi, T	2020	Tabernaemontana divaricata	C3	shrub	custom-built structures	pots	ﬁeld water capacity	moderate water stress 70% FWC for 42days	natural	450	ambient	NA	NA	NA	NA	165.3	NA	46.21	3	NA	NA	NA	NA	NA	NA	NA	NA
49	Thruppoyil, S.B. and Ksiksi, T	2020	Tabernaemontana divaricata	C3	shrub	custom-built structures	pots	ﬁeld water capacity	high water stress 30%FWC for 42 days	natural	450	ambient	NA	NA	NA	NA	96.01	NA	46.21	3	NA	NA	NA	NA	NA	NA	NA	NA
49	Thruppoyil, S.B. and Ksiksi, T	2020	Tabernaemontana divaricata	C3	shrub	custom-built structures	pots	ﬁeld water capacity	well water 100% FWC for 14 days	natural	700	elevated	NA	NA	NA	NA	222.66	NA	25.38	3	NA	NA	NA	NA	NA	NA	NA	NA
49	Thruppoyil, S.B. and Ksiksi, T	2020	Tabernaemontana divaricata	C3	shrub	custom-built structures	pots	ﬁeld water capacity	moderate water stress 70% FWC for 14 days	natural	700	elevated	NA	NA	NA	NA	138.99	NA	25.38	3	NA	NA	NA	NA	NA	NA	NA	NA
49	Thruppoyil, S.B. and Ksiksi, T	2020	Tabernaemontana divaricata	C3	shrub	custom-built structures	pots	ﬁeld water capacity	high water stress 30%FWC for 14 days	natural	700	elevated	NA	NA	NA	NA	91.66	NA	25.38	3	NA	NA	NA	NA	NA	NA	NA	NA
49	Thruppoyil, S.B. and Ksiksi, T	2020	Tabernaemontana divaricata	C3	shrub	custom-built structures	pots	ﬁeld water capacity	well water 100% FWC for 28 days	natural	700	elevated	NA	NA	NA	NA	291.39	NA	32.74	3	NA	NA	NA	NA	NA	NA	NA	NA
49	Thruppoyil, S.B. and Ksiksi, T	2020	Tabernaemontana divaricata	C3	shrub	custom-built structures	pots	ﬁeld water capacity	moderate water stress 70% FWC for 28 days	natural	700	elevated	NA	NA	NA	NA	56.42	NA	32.74	3	NA	NA	NA	NA	NA	NA	NA	NA
49	Thruppoyil, S.B. and Ksiksi, T	2020	Tabernaemontana divaricata	C3	shrub	custom-built structures	pots	ﬁeld water capacity	high water stress 30%FWC for 28 days	natural	700	elevated	NA	NA	NA	NA	71.26	NA	32.74	3	NA	NA	NA	NA	NA	NA	NA	NA
49	Thruppoyil, S.B. and Ksiksi, T	2020	Tabernaemontana divaricata	C3	shrub	custom-built structures	pots	ﬁeld water capacity	well water 100% FWC for 42days	natural	700	elevated	NA	NA	NA	NA	541.16	NA	46.21	3	NA	NA	NA	NA	NA	NA	NA	NA
49	Thruppoyil, S.B. and Ksiksi, T	2020	Tabernaemontana divaricata	C3	shrub	custom-built structures	pots	ﬁeld water capacity	moderate water stress 70% FWC for 42days	natural	700	elevated	NA	NA	NA	NA	235.59	NA	46.21	3	NA	NA	NA	NA	NA	NA	NA	NA
49	Thruppoyil, S.B. and Ksiksi, T	2020	Tabernaemontana divaricata	C3	shrub	custom-built structures	pots	ﬁeld water capacity	high water stress 30%FWC for 42 days	natural	700	elevated	NA	NA	NA	NA	142.64	NA	46.21	3	NA	NA	NA	NA	NA	NA	NA	NA
49	Thruppoyil, S.B. and Ksiksi, T	2020	Tabernaemontana divaricata	C3	shrub	custom-built structures	pots	ﬁeld water capacity	well water 100% FWC for 14 days	natural	1000	elevated	NA	NA	NA	NA	296.43	NA	25.38	3	NA	NA	NA	NA	NA	NA	NA	NA
49	Thruppoyil, S.B. and Ksiksi, T	2020	Tabernaemontana divaricata	C3	shrub	custom-built structures	pots	ﬁeld water capacity	moderate water stress 70% FWC for 14 days	natural	1000	elevated	NA	NA	NA	NA	310.19	NA	25.38	3	NA	NA	NA	NA	NA	NA	NA	NA
49	Thruppoyil, S.B. and Ksiksi, T	2020	Tabernaemontana divaricata	C3	shrub	custom-built structures	pots	ﬁeld water capacity	high water stress 30%FWC for 14 days	natural	1000	elevated	NA	NA	NA	NA	296.43	NA	25.38	3	NA	NA	NA	NA	NA	NA	NA	NA
49	Thruppoyil, S.B. and Ksiksi, T	2020	Tabernaemontana divaricata	C3	shrub	custom-built structures	pots	ﬁeld water capacity	well water 100% FWC for 28 days	natural	1000	elevated	NA	NA	NA	NA	346.48	NA	32.74	3	NA	NA	NA	NA	NA	NA	NA	NA
49	Thruppoyil, S.B. and Ksiksi, T	2020	Tabernaemontana divaricata	C3	shrub	custom-built structures	pots	ﬁeld water capacity	moderate water stress 70% FWC for 28 days	natural	1000	elevated	NA	NA	NA	NA	90.98	NA	32.74	3	NA	NA	NA	NA	NA	NA	NA	NA
49	Thruppoyil, S.B. and Ksiksi, T	2020	Tabernaemontana divaricata	C3	shrub	custom-built structures	pots	ﬁeld water capacity	high water stress 30%FWC for 28 days	natural	1000	elevated	NA	NA	NA	NA	261.29	NA	32.74	3	NA	NA	NA	NA	NA	NA	NA	NA
49	Thruppoyil, S.B. and Ksiksi, T	2020	Tabernaemontana divaricata	C3	shrub	custom-built structures	pots	ﬁeld water capacity	well water 100% FWC for 42days	natural	1000	elevated	NA	NA	NA	NA	438.09	NA	46.21	3	NA	NA	NA	NA	NA	NA	NA	NA
49	Thruppoyil, S.B. and Ksiksi, T	2020	Tabernaemontana divaricata	C3	shrub	custom-built structures	pots	ﬁeld water capacity	moderate water stress 70% FWC for 42days	natural	1000	elevated	NA	NA	NA	NA	611.11	NA	46.21	3	NA	NA	NA	NA	NA	NA	NA	NA
49	Thruppoyil, S.B. and Ksiksi, T	2020	Tabernaemontana divaricata	C3	shrub	custom-built structures	pots	ﬁeld water capacity	high water stress 30%FWC for 42 days	natural	1000	elevated	NA	NA	NA	NA	378.57	NA	46.21	3	NA	NA	NA	NA	NA	NA	NA	NA
50	Li, F., et al	2003	Spring wheat	C3	shrub	growth chambers	pots	FWC	45%～ 60%	lamp	350	ambient	NA	NA	NA	NA	0.497428	0.547667	0.050239	3	NA	NA	NA	NA	NA	NA	NA	NA
50	Li, F., et al	2003	Spring wheat	C3	shrub	growth chambers	pots	FWC	85-100%	lamp	350	elevated	NA	NA	NA	NA	0.245732	0.268854	0.023122	3	NA	NA	NA	NA	NA	NA	NA	NA
50	Li, F., et al	2003	Spring wheat	C3	shrub	growth chambers	pots	FWC	45%～ 60%	lamp	700	elevated	NA	NA	NA	NA	0.0673975	0.0827952	0.0153977	3	NA	NA	NA	NA	NA	NA	NA	NA
50	Li, F., et al	2003	Spring wheat	C3	shrub	growth chambers	pots	FWC	85-100%	lamp	700	elevated	NA	NA	NA	NA	0.0782232	0.101398	0.0231748	3	NA	NA	NA	NA	NA	NA	NA	NA
51	Lu, J.C., et al	2014	Avena sativa L	C3	crop	growth chambers	pots	FWC	100%	lamp	400	ambient	15.3267	16.3366	1.0099	3	NA	NA	NA	NA	NA	NA	NA	NA	15.4139	21.5563	6.1424	3
51	Lu, J.C., et al	2014	Avena sativa L	C3	crop	growth chambers	pots	FWC	50%	lamp	400	ambient	15.2097	16.4554	1.2457	3	NA	NA	NA	NA	NA	NA	NA	NA	16.6887	19.0066	2.3179	3
51	Lu, J.C., et al	2014	Avena sativa L	C3	crop	growth chambers	pots	FWC	30%	lamp	400	elevated	12.8317	13.4851	0.6534	3	NA	NA	NA	NA	NA	NA	NA	NA	24.3377	24.8013	0.4636	3
51	Lu, J.C., et al	2014	Avena sativa L	C3	crop	growth chambers	pots	FWC	100%	lamp	750	elevated	14.1386	14.8515	0.7129	3	NA	NA	NA	NA	NA	NA	NA	NA	17.1523	18.6589	1.5066	3
51	Lu, J.C., et al	2014	baiyagcao1	C3	crop	growth chambers	pots	FWC	50%	lamp	750	elevated	15.7426	16.7525	1.0099	3	NA	NA	NA	NA	NA	NA	NA	NA	22.3675	29.4371	7.0696	3
51	Lu, J.C., et al	2014	baiyagcao2	C3	crop	growth chambers	pots	FWC	30%	lamp	750	elevated	16.0396	16.2772	0.2376	3	NA	NA	NA	NA	NA	NA	NA	NA	25.0331	27.351	2.3179	3
52	Han, Y.X., et al	2020	Maize Danjing 968	C4	crop	growth chambers	pots	FWC	95%	lamp	400	ambient	45.4545	46.6667	1.2122	6	0.343433	0.361111	0.0176776	6	0.00509	0.0054	0.00031	6	NA	NA	NA	NA
52	Han, Y.X., et al	2020	Maize Danjing 969	C4	crop	growth chambers	pots	FWC	75%	lamp	400	ambient	43.6364	44.2424	0.606	6	0.318182	0.366162	0.04798	6	0.005	0.0053	0.0003	6	NA	NA	NA	NA
52	Han, Y.X., et al	2020	Maize Danjing 970	C4	crop	growth chambers	pots	FWC	50%	lamp	400	ambient	43.3333	44.2424	0.9091	6	0.308081	0.338384	0.030303	6	0.0045	0.0049	0.0004	6	NA	NA	NA	NA
52	Han, Y.X., et al	2020	Maize Danjing 971	C4	crop	growth chambers	pots	FWC	95%	lamp	600	elevated	45.1515	45.7576	0.6061	6	0.189394	0.199495	0.010101	6	0.003	0.0031	0.0001	6	NA	NA	NA	NA
52	Han, Y.X., et al	2020	Maize Danjing 972	C4	crop	growth chambers	pots	FWC	75%	lamp	600	elevated	43.6364	46.0606	2.4242	6	0.199495	0.224747	0.025252	6	0.0031	0.0036	0.0005	6	NA	NA	NA	NA
52	Han, Y.X., et al	2020	Maize Danjing 973	C4	crop	growth chambers	pots	FWC	50%	lamp	600	elevated	43.6464	46.6667	3.0203	6	0.191919	0.20202	0.010101	6	0.0027	0.0032	0.0005	6	NA	NA	NA	NA
52	Han, Y.X., et al	2020	Maize Danjing 958	C4	crop	growth chambers	pots	FWC	95%	lamp	400	ambient	43.0303	44.5455	1.5152	6	0.29798	0.30303	0.00505	6	0.0049	0.0054	0.0005	6	NA	NA	NA	NA
52	Han, Y.X., et al	2020	Maize Danjing 959	C4	crop	growth chambers	pots	FWC	75%	lamp	400	ambient	41.5152	42.1212	0.606	6	0.260101	0.295455	0.035354	6	0.0045	0.0054	0.0009	6	NA	NA	NA	NA
52	Han, Y.X., et al	2020	Maize Danjing 960	C4	crop	growth chambers	pots	FWC	50%	lamp	400	ambient	38.7879	42.4242	3.6363	6	0.262626	0.280303	0.017677	6	0.0043	0.0051	0.0008	6	NA	NA	NA	NA
52	Han, Y.X., et al	2020	Maize Danjing 961	C4	crop	growth chambers	pots	FWC	95%	lamp	600	elevated	41.2121	44.2424	3.0303	6	0.252525	0.285354	0.032829	6	0.0035	0.0044	0.0009	6	NA	NA	NA	NA
52	Han, Y.X., et al	2020	Maize Danjing 962	C4	crop	growth chambers	pots	FWC	75%	lamp	600	elevated	39.697	42.4242	2.7272	6	0.227273	0.244949	0.017676	6	0.0033	0.0036	0.0003	6	NA	NA	NA	NA
52	Han, Y.X., et al	2020	Maize Danjing 963	C4	crop	growth chambers	pots	FWC	50%	lamp	600	elevated	35.7576	39.0909	3.3333	6	0.164141	0.179293	0.015152	6	0.0026	0.0028	0.0002	6	NA	NA	NA	NA
53	Xiao, L., et al	2017	Bothriochloa ischaemum (L.) Keng	C3	grass	growth chambers	pots	FWC	75%～80%	lamp	400	ambient	11.6	NA	0.47	3	NA	NA	NA	NA	NA	NA	NA	NA	NA	NA	NA	NA
53	Xiao, L., et al	2017	Bothriochloa ischaemum (L.) Keng	C3	grass	growth chambers	pots	FWC	55%～60%	lamp	400	ambient	9.53	NA	0.24	3	NA	NA	NA	NA	NA	NA	NA	NA	NA	NA	NA	NA
53	Xiao, L., et al	2017	Bothriochloa ischaemum (L.) Keng	C3	grass	growth chambers	pots	FWC	35%～40%	lamp	400	ambient	9.10	NA	0.18	3	NA	NA	NA	NA	NA	NA	NA	NA	NA	NA	NA	NA
53	Xiao, L., et al	2017	Bothriochloa ischaemum (L.) Keng	C3	grass	growth chambers	pots	FWC	75%～80%	lamp	800	elevated	12.98	NA	0.89	3	NA	NA	NA	NA	NA	NA	NA	NA	NA	NA	NA	NA
53	Xiao, L., et al	2017	Bothriochloa ischaemum (L.) Keng	C3	grass	growth chambers	pots	FWC	55%～60%	lamp	800	elevated	10.55	NA	0.26	3	NA	NA	NA	NA	NA	NA	NA	NA	NA	NA	NA	NA
53	Xiao, L., et al	2017	Bothriochloa ischaemum (L.) Keng	C3	grass	growth chambers	pots	FWC	35%～40%	lamp	800	elevated	9.13	NA	0.36	3	NA	NA	NA	NA	NA	NA	NA	NA	NA	NA	NA	NA
54	Li, B.Y., et al	2019	Soybean	C3	legume	OTC	pots	FWC	60-80%	natural	400	ambient	14.0621	14.945	0.8829	4	0.623664	0.646126	0.022462	4	7.44046	7.55245	0.111994	4	1.95157	2.00087	0.0493	4
54	Li, B.Y., et al	2019	Soybean	C3	legume	OTC	pots	FWC	35-45%	natural	400	ambient	6.0675	6.59755	0.53005	4	0.086117	0.100157	0.01404	4	1.59441	1.76224	0.16783	4	4.10839	4.25637	0.14798	4
54	Li, B.Y., et al	2019	Soybean	C3	legume	OTC	pots	FWC	60-80%	natural	600	elevated	20.0814	20.7	0.6186	4	0.638103	0.70266	0.064557	4	6.18182	6.40559	0.22377	4	3.33546	3.43405	0.09859	4
54	Li, B.Y., et al	2019	Soybean	C3	legume	OTC	pots	FWC	35-45%	natural	600	elevated	6.16821	7.05145	0.88324	4	0.0500346	0.0612628	0.0112282	4	0.979021	1.11888	0.139859	4	6.05905	6.15764	0.09859	4
